# Supplementary material for: Orthogonal LoxPsym sites allow multiplexed site-specific recombination in prokaryotic and eukaryotic hosts
Source: Nat Commun. 2024 Feb 7;15:1113. doi: 10.1038/s41467-024-44996-8 (PMC10850332; doi:10.1038/s41467-024-44996-8)
Supplement: Supplementary file 4 — Supplementary Data 1 [file 41467_2024_44996_MOESM4_ESM.xlsx]

## Sheet: LoxPsym
LoxPsym variant sequences and efficiencies.
	LoxPsym-NNN1	LoxPsym variant sequence2	Recombination efficiency (%)	Standard deviation
	GAG	ATAACTTCGTATAGAGTACTCTATACGAAGTTAT	13.4167	3.85796
	AGC	ATAACTTCGTATAAGCTAGCTTATACGAAGTTAT	32.6333	3.46538
	CTA	ATAACTTCGTATACTATATAGTATACGAAGTTAT	34.1333	4.45147
	CTT	ATAACTTCGTATACTTTAAAGTATACGAAGTTAT	34.8	5.90988
	AGA	ATAACTTCGTATAAGATATCTTATACGAAGTTAT	35.1333	2.79325
	TTA	ATAACTTCGTATATTATATAATATACGAAGTTAT	35.7667	12.3305
	GAT	ATAACTTCGTATAGATTAATCTATACGAAGTTAT	36.9	4.49518
	GGA	ATAACTTCGTATAGGATATCCTATACGAAGTTAT	37.1333	1.48174
	GCT	ATAACTTCGTATAGCTTAAGCTATACGAAGTTAT	37.15	1.25
	GGT	ATAACTTCGTATAGGTTAACCTATACGAAGTTAT	37.9667	1.32246
	CTC	ATAACTTCGTATACTCTAGAGTATACGAAGTTAT	38.2	0.804156
	ACA	ATAACTTCGTATAACATATGTTATACGAAGTTAT	38.25	1.85
	TCA	ATAACTTCGTATATCATATGATATACGAAGTTAT	39.85	1.45
	GTG	ATAACTTCGTATAGTGTACACTATACGAAGTTAT	40.2667	5.90706
	ACC	ATAACTTCGTATAACCTAGGTTATACGAAGTTAT	41.3667	0.249444
	ATT	ATAACTTCGTATAATTTAAATTATACGAAGTTAT	42.15	1.65
	ATA	ATAACTTCGTATAATATATATTATACGAAGTTAT	43.1333	2.51042
	TCT	ATAACTTCGTATATCTTAAGATATACGAAGTTAT	43.2667	5.83457
	AGT	ATAACTTCGTATAAGTTAACTTATACGAAGTTAT	43.4	3.751
	GGC	ATAACTTCGTATAGGCTAGCCTATACGAAGTTAT	43.6	3.96569
	AAG	ATAACTTCGTATAAAGTACTTTATACGAAGTTAT	44.1333	6.68348
	GTC	ATAACTTCGTATAGTCTAGACTATACGAAGTTAT	44.25	1.25
	TTT	ATAACTTCGTATATTTTAAAATATACGAAGTTAT	44.45	1.35
	GGG	ATAACTTCGTATAGGGTACCCTATACGAAGTTAT	45.6	4.38482
	AAC	ATAACTTCGTATAAACTAGTTTATACGAAGTTAT	45.95	0.25
	GAA	ATAACTTCGTATAGAATATTCTATACGAAGTTAT	46.2	5.66627
	CGT	ATAACTTCGTATACGTTAACGTATACGAAGTTAT	46.9333	2.87673
	ATG	ATAACTTCGTATAATGTACATTATACGAAGTTAT	46.9667	1.51731
	AAA	ATAACTTCGTATAAAATATTTTATACGAAGTTAT	47.5333	3.87843
	AGG	ATAACTTCGTATAAGGTACCTTATACGAAGTTAT	49.1333	8.36912
	ACG	ATAACTTCGTATAACGTACGTTATACGAAGTTAT	51.1333	0.899383
	CCT	ATAACTTCGTATACCTTAAGGTATACGAAGTTAT	51.2	5.02062
	CTG	ATAACTTCGTATACTGTACAGTATACGAAGTTAT	53.1	1.30639
	CCA	ATAACTTCGTATACCATATGGTATACGAAGTTAT	53.9	2.60896
	CGA	ATAACTTCGTATACGATATCGTATACGAAGTTAT	54.4333	2.40878
	ATC	ATAACTTCGTATAATCTAGATTATACGAAGTTAT	56.5	1.47196
	CAC	ATAACTTCGTATACACTAGTGTATACGAAGTTAT	57.5	4.86278
	TGA	ATAACTTCGTATATGATATCATATACGAAGTTAT	58.8	5.25611
	TCG	ATAACTTCGTATATCGTACGATATACGAAGTTAT	59.0333	1.4522
	GCA	ATAACTTCGTATAGCATATGCTATACGAAGTTAT	59.1	1.10454
	CAA	ATAACTTCGTATACAATATTGTATACGAAGTTAT	59.7333	2.06774
	TTC	ATAACTTCGTATATTCTAGAATATACGAAGTTAT	62.3	9.97697
	GTA	ATAACTTCGTATAGTATATACTATACGAAGTTAT	64.3333	23.2358
	GTT	ATAACTTCGTATAGTTTAAACTATACGAAGTTAT	64.5667	8.21435
	GCC	ATAACTTCGTATAGCCTAGGCTATACGAAGTTAT	65.1	26.0849
	TAA	ATAACTTCGTATATAATATTATATACGAAGTTAT	65.5	14.2494
	CCC	ATAACTTCGTATACCCTAGGGTATACGAAGTTAT	67.2333	2.06774
	GAC	ATAACTTCGTATAGACTAGTCTATACGAAGTTAT	67.4	2.1
	TGG	ATAACTTCGTATATGGTACCATATACGAAGTTAT	69.0667	9.42208
	CGC	ATAACTTCGTATACGCTAGCGTATACGAAGTTAT	69.3667	5.1422
	TAG	ATAACTTCGTATATAGTACTATATACGAAGTTAT	70.3333	1.80062
	ACT	ATAACTTCGTATAACTTAAGTTATACGAAGTTAT	70.5333	2.02375
	AAT	ATAACTTCGTATAAATTAATTTATACGAAGTTAT	71.1	0.778888
	TGC	ATAACTTCGTATATGCTAGCATATACGAAGTTAT	71.9667	6.71234
	TAC	ATAACTTCGTATATACTAGTATATACGAAGTTAT	75.3	2.4
	CCG	ATAACTTCGTATACCGTACGGTATACGAAGTTAT	76.0333	1.56276
	CAT	ATAACTTCGTATACATTAATGTATACGAAGTTAT	79.1	0.588784
	GCG	ATAACTTCGTATAGCGTACGCTATACGAAGTTAT	79.2	0.454606
	CAG	ATAACTTCGTATACAGTACTGTATACGAAGTTAT	79.9333	0.524934
	TCC	ATAACTTCGTATATCCTAGGATATACGAAGTTAT	80	9.66471
	TTG	ATAACTTCGTATATTGTACAATATACGAAGTTAT	80.6	0
	CGG	ATAACTTCGTATACGGTACCGTATACGAAGTTAT	81.4667	0.684755
	TGT	ATAACTTCGTATATGTTAACATATACGAAGTTAT	82.3667	24.9373
	TAT	ATAACTTCGTATATATTAATATATACGAAGTTAT	89.3333	7.81381
	1 LoxPsym-NNN refers to the three nucleotides at positions 1, 2 and 3 of the LoxPsym spacer sequence. The reference LoxPsym-ATG is highlighted.
	2 The spacer sequence of the LoxPsym variants are shown in red.

## Sheet: GLME
Summary output of the GLME (fit 3).
	Generalized linear mixed model fit by maximum likelihood (Laplace Approximation) [glmerMod]
	Family:	binomial ( logit )
	Formula:	efficiency ~ pos1 + pos2 + pos3 + pos1:pos2 + pos2:pos3 + pos1:pos3 + (1 | rep)
	Weights:	cellcount
	AIC	BIC	logLik	deviance	df.resid
	3144.2	3265.8	-1534.1	3068.2	143
	Scaled residuals:
	Min	1Q	Median	3Q	Max
	-0.09698	-0.01263	-0.00147	0.00853	2.45253
	Random effects:
	Groups	Name	Variance	Std.Dev.
	rep	(Intercept)	0.833	0.9127
	Number of obs:	181
	Groups:	rep, 181
	Fixed effects:
		Estimate	Std.Error	z value	p-value1
	(Intercept)	-0.019729	0.409338	-0.048	0.96156
	pos1C	0.544003	0.524914	1.036	0.30003
	pos1G	-0.384337	0.501133	-0.767	0.44312
	pos1T	0.761684	0.511774	1.488	0.13667
	pos2C	-0.648417	0.51767	-1.253	0.21036
	pos2G	-0.792634	0.520903	-1.522	0.1281
	pos2T	-0.013505	0.504366	-0.027	0.97864
	pos3C	-0.088658	0.533198	-0.166	0.86794
	pos3G	-0.243652	0.50113	-0.486	0.62682
	pos3T	0.940436	0.505865	1.859	0.06302	.
	pos1C:pos2C	0.020628	0.540916	0.038	0.96958
	pos1G:pos2C	1.6729	0.544675	3.071	0.00213	**
	pos1T:pos2C	-0.968568	0.554304	-1.747	0.08057	.
	pos1C:pos2G	0.008414	0.571946	0.015	0.98826
	pos1G:pos2G	0.655651	0.539913	1.214	0.22461
	pos1T:pos2G	0.619262	0.543683	1.139	0.2547
	pos1C:pos2T	-1.04398	0.540929	-1.93	0.05361	.
	pos1G:pos2T	0.987598	0.552729	1.787	0.07398	.
	pos1T:pos2T	-1.29025	0.57464	-2.245	0.02475	*
	pos2C:pos3C	1.01687	0.552507	1.84	0.0657	.
	pos2G:pos3C	0.067143	0.5877	0.114	0.90904
	pos2T:pos3C	-0.043963	0.556015	-0.079	0.93698
	pos2C:pos3G	1.14658	0.528798	2.168	0.03014	*
	pos2G:pos3G	1.05024	0.565018	1.859	0.06306	.
	pos2T:pos3G	0.17051	0.545025	0.313	0.7544
	pos2C:pos3T	-0.985545	0.538511	-1.83	0.06723	.
	pos2G:pos3T	0.114073	0.568945	0.2	0.84109
	pos2T:pos3T	-0.971511	0.542586	-1.791	0.07337	.
	pos1C:pos3C	0.160714	0.579742	0.277	0.78161
	pos1G:pos3C	0.420806	0.54637	0.77	0.44119
	pos1T:pos3C	0.944152	0.55291	1.708	0.08771	.
	pos1C:pos3G	0.78137	0.572693	1.364	0.17245
	pos1G:pos3G	-0.806555	0.525051	-1.536	0.1245
	pos1T:pos3G	0.259319	0.558175	0.465	0.64223
	pos1C:pos3T	-0.232276	0.579685	-0.401	0.68865
	pos1G:pos3T	-0.745594	0.53977	-1.381	0.16718
	pos1T:pos3T	1.59594	0.557927	2.86	0.00423	**
	P-values of multiple pairwise-comparison by two-sided Tukey honest significant differences test2
	Single effects	Nucleotide A	Nucleotide C	Nucleotide G	Nucleotide T
	LoxPsym spacer pos 1	0.0008	0.696	0.0376	<.0001
	LoxPsym spacer pos 2	0.1206	0.6588	0.6588	0.0224
	LoxPsym spacer pos 3	0.0042	0.2671	0.9443	0.098
	Interaction effects pos1:pos2	Nucleotide A (pos2)	Nucleotide C (pos2)	Nucleotide G (pos2)	Nucleotide T (pos2)
	Nucleotide A (pos1)	0.6947	0.1035	0.0336	0.2519
	Nucleotide C (pos1)	0.0614	0.526	0.8817	0.0246
	Nucleotide G (pos1)	0.0115	0.0925	0.0336	0.8817
	Nucleotide T (pos1)	<.0001	0.9542	<.0001	0.6532
	Interaction effects pos1:pos3	Nucleotide A (pos3)	Nucleotide C (pos3)	Nucleotide G (pos3)	Nucleotide T (pos3)
	Nucleotide A (pos1)	0.0401	0.1534	0.3433	0.546
	Nucleotide C (pos1)	0.3433	0.852	0.0183	0.6455
	Nucleotide G (pos1)	0.421	0.3433	0.0304	0.1534
	Nucleotide T (pos1)	0.3433	0.0183	0.4178	<.0001
	Interaction effects pos2:pos3	Nucleotide A (pos3)	Nucleotide C (pos3)	Nucleotide G (pos3)	Nucleotide T (pos3)
	Nucleotide A (pos2)	0.7663	0.529	0.4105	0.0013
	Nucleotide C (pos2)	0.1452	0.0237	0.2117	0.2117
	Nucleotide G (pos2)	0.2117	0.529	0.345	0.0603
	Nucleotide T (pos2)	0.2117	0.5419	0.2209	0.4088
	1 Statistics by maximum likelihood test (Laplace Approximation). Significance codes: ‘***’ p < 0.001, ‘**’ p < 0.01, ‘*’ p < 0.05, ‘.’ p < 0.1.
	2Statistics are performed on the log odds ratio scale and represent multiple pairwise-comparison by two-sided Tukey honest significant differences test.

## Sheet: counts
Number of colonies (split by phenotype) on SC+FOA after recombination of multiplexing constructs.
						Dunnettx statistics compared to control 1				Dunnettx statistics compared to control 2
	Construct	Plasmid1	Biol replicate	Red clones	White clones	odds ratio	SE	z.ratio	p.value2	odds ratio	SE	z.ratio	p-value2
	LoxPsym-TTA	P1	1	10	29	84.1401	43.303	8.61254	5.25e-14	110.599	47.0482	11.0625	3.05e-14
			2	15	37
			3	12	11
			4	31	126
			5	8	19
			6	26	35
	LoxPsym-GGC	P1	1	3	47	10.2536	5.42093	4.40267	0.0001761	13.478	5.96085	5.88121	6.91e-08
			2	5	77
			3	5	94
			4	13	148
			5	8	306
			6	3	93
	LoxPsym-GCC	P1	1	19	64	45.0939	23.2976	7.37206	2.9e-12	59.2744	25.3577	9.54222	4.75e-14
			2	7	40
			3	22	68
			4	9	61
			5	9	64
			6	11	65
	LoxPsym-AGA	P1	1	4	105	25.4067	13.1903	6.23118	7.86e-09	33.3962	14.3884	8.14327	7.92e-14
			2	14	87
			3	5	87
			4	3	46
			5	18	104
			6	17	80
	LoxPsym-TAA	P1	1	26	54	64.1171	32.7987	8.13363	7.98e-14	84.2797	35.5345	10.5168	5.97e-14
			2	29	71
			3	22	84
			4	22	76
			5	11	47
			6	14	78
	LoxPsym-CAC	P1	1	1	108	3.44404	2.07813	2.04947	0.34873	4.52708	2.39628	2.85285	0.0559511
			2	1	46
			3	2	72
			4	1	105
			5	4	89
			6	0	134
	LoxPsym-GAT	P1	1	14	82	30.5543	15.8405	6.59581	7.19e-10	40.1626	17.2684	8.589	5.33e-14
			2	4	88
			3	10	86
			4	3	62
			5	15	61
			6	19	72
	LoxPsym-GAG	P1	1	2	45	17.385	9.21944	5.38478	1.23e-06	22.8519	10.151	7.04408	3.18e-11
			2	1	92
			3	4	43
			4	5	40
			5	3	93
			6	21	126
	LoxPsym-GCG	P1	1	5	62	17.3523	9.09454	5.44489	8.77e-07	22.809	9.96269	7.15945	1.38e-11
			2	8	58
			3	1	132
			4	1	89
			5	20	79
			6	11	142
	LoxPsym-TCT	P1	1	15	137	51.432	26.2895	7.70858	2.52e-13	67.6055	28.4721	10.0052	4.71e-14
			2	8	141
			3	28	54
			4	NA	NA
			5	38	73
			6	34	102
	LoxPsym-TGG	P1	1	2	84	14.2301	7.43451	5.08254	6.27e-06	18.705	8.13277	6.7361	2.77e-10
			2	2	89
			3	9	92
			4	12	121
			5	13	169
			6	11	175
	LoxPsym-GGT	P1	1	1	12	44.9153	23.2231	7.35874	3.2e-12	59.0395	25.2854	9.52231	4.86e-14
			2	9	78
			3	9	36
			4	8	91
			5	23	44
			6	25	93
	LoxPsym-TTC	P1	1	30	59	132.165	67.3151	9.5892	4.53e-14	173.726	72.7796	12.311	0
			2	NA	NA
			3	49	92
			4	57	81
			5	48	60
			6	13	24
	LoxPsym-TTG	P1	1	5	85	52.3117	26.7019	7.75258	1.88e-13	68.7619	28.8995	10.0662	6.67e-14
			2	1	107
			3	35	89
			4	62	139
			5	18	88
			6	12	31
	LoxPsym-GTT	P1	1	67	41	234.385	118.386	10.8039	5.37e-14	308.091	127.48	13.8491	0
			2	73	165
			3	126	68
			4	91	84
			5	122	67
			6	55	58
	LoxPsym-TCA	P1	1	85	41	469.897	237.826	12.1562	0	617.663	256.35	15.483	0
			2	114	61
			3	164	65
			4	115	40
			5	58	41
			6	109	43
	control 1	P1	1	1	113	-	-	-	-	0.850286	Inf	0.999005
			2	0	77
			3	0	333
			4	1	112
			5	0	110
			6	2	103
	control 2	P1	1	2	284	0.760766	0.492115	-0.4227	0.999005	-	-	-
			2	0	284
			3	1	332
			4	1	188
			5	1	236
			6	1	348
	LoxPsym-TTA	P2	1	0	0
			2	0	0
			3	0	0
	LoxPsym-GGC	P2	1	0	0
			2	0	0
			3	0	0
	LoxPsym-GCC	P2	1	0	0
			2	0	0
			3	0	0
	LoxPsym-AGA	P2	1	0	0
			2	0	0
			3	0	0
	LoxPsym-TAA	P2	1	0	0
			2	0	0
			3	0	0
	LoxPsym-CAC	P2	1	0	0
			2	0	0
			3	0	0
	LoxPsym-GAT	P2	1	0	0
			2	0	0
			3	0	0
	LoxPsym-GAG	P2	1	0	0
			2	0	0
			3	0	0
	LoxPsym-GCG	P2	1	0	0
			2	0	0
			3	0	0
	LoxPsym-TCT	P2	1	0	0
			2	0	0
			3	0	0
	LoxPsym-TGG	P2	1	0	0
			2	0	0
			3	0	0
	LoxPsym-GGT	P2	1	0	0
			2	0	0
			3	0	0
	LoxPsym-TTC	P2	1	0	0
			2	0	0
			3	0	0
	LoxPsym-TTG	P2	1	0	0
			2	0	0
			3	0	0
	LoxPsym-GTT	P2	1	0	0
			2	0	0
			3	0	0
	LoxPsym-TCA	P2	1	0	0
			2	0	0
			3	0	0
	control 1	P2	1	0	0
			2	0	0
			3	0	0
	control 2	P2	1	0	0
			2	0	0
			3	0	0
	1 Sixteen test constructs and two control constructs were tested in combination with both the Cre encoding plasmid (P1) and the control plasmid (P2), as defined in Supplementary Data 1, plasmids.
	2 Statistics by two-sided Dunnettx’s multiple comparisons of means.

## Sheet: cross yeast
Sequence of recombined LoxPsym-hybrids in S. cerevisiae.
	Sample code	LoxPsym-NNN1	Interacting LoxPsym sites	Recombined LoxPsym sequence	'on-target' recombination2
	A_E1	GGC	TCT_GGT	ATAACTTGGTATATTGTTAACCTATACGAAGTTAT	yes
	A_E4	GGC	AGA_TCA	ATAACTTCGTATAagaTAtcaTATACGAAGTTAT	yes
	A_G2	CAC	TTA_TTC	ATAACTTCGTATACTCTAGAATATACGAAGTTAT	not detectable
	A_H6	CAC	TTA_TCA	ATAACTTCGTATAGTTTAAACTATACGAAGTTAT	not detectable
	A_G4	CAC	TTA_TTC	ATAACTTCGTATACTCTAGAATATACGAAGTTAT	not detectable
	A_G5	CAC	TTA_TTC	ATAACTTCGTATACTCTAGAATATACGAAGTTAT	not detectable
	B_A4	CAC	TTA_TTC	ATAACTTCGTATACTCTAGAATATACGAAGTTAT	not detectable
	B_A8	CAC	TTA_TTC	ATAACTTCGTATACTCTAGAATATACGAAGTTAT	not detectable
	B_A12	CAC	TTA_TTC	ATAACTTCGTATACTCTAGAATATACGAAGTTAT	not detectable
	A_G1	CAC	CAC_TTC	ATAACTTCGTATACTCTAGAATATACGAAGTTAT	not detectable
	A_G3	CAC	CAC_TTC	ATAACTTCGTATACTCTAGAATATACGAAGTTAT	not detectable
	A_G6	CAC	CAC_TTC	ATAACTTCGTATACTCTAGAATATACGAAGTTAT	not detectable
	A_G7	CAC	CAC_TTC	ATAACTTCGTATACTCTAGAATATACGAAGTTAT	not detectable
	A_G8	CAC	CAC_TTC	ATAACTTCGTATACTCTAGAATATACGAAGTTAT	not detectable
	A_G9	CAC	CAC_TTC	ATAACTTCGTATACTCTAGAATATACGAAGTTAT	not detectable
	A_G10	CAC	CAC_TTC	ATAACTTCGTATACTCTAGAATATACGAAGTTAT	not detectable
	A_G12	CAC	CAC_TTC	ATAACTTCGTATACTCTAGAATATACGAAGTTAT	not detectable
	A_H3	CAC	CAC_TTC	ATAACTTCGTATACTCTAGAATATACGAAGTTAT	not detectable
	A_H4	CAC	CAC_TTC	ATAACTTCGTATATTGTACAATATACGAAGTTAT	yes
	A_H5	CAC	CAC_TTC	ATAACTTCGTATACTCTAGAATATACGAAGTTAT	not detectable
	A_H6	CAC	CAC_TTC	ATAACTTCGTATAGTTTAAACTATACGAAGTTAT	not detectable
	A_H7	CAC	CAC_TTC	ATAACTTCGTATACTCTAGAATATACGAAGTTAT	not detectable
	A_H8	CAC	CAC_TTC	ATAACTTCGTATACTCTAGAATATACGAAGTTAT	not detectable
	A_H10	CAC	CAC_TTC	ATAACTTCGTATACTCTAGAATATACGAAGTTAT	not detectable
	A_H12	CAC	CAC_TTC	ATAACTTCGTATACTCTAGAATATACGAAGTTAT	not detectable
	A_E5	CAC	CAC_GGC	ATAACTTCGTATAGGCTAGCCTATACGAAGTTAT	not detectable
	B_C7	GCC	TAA_TTC	ATAACTTCGTATATTCTAGAATATACGAAGTTAT	yes
	B_D7	GCC	TAA_TCA	ATAACTTCGTATAGCCTAGGATATACGAAGTTAT	not detectable
	B_D9	GCC	TAA_TCA	ATAACTTCGTATATCCTAGGCTATACGAAGTTAT	not detectable
	B_E12	AGA	TAA_TCA	ATAACTTCGTATATCATATGATATACGAAGTTAT	yes
	B_F4	AGA	GCC_AGA	ATAACTTCGTATAAGATATCTTATACGAAGTTAT	yes
	B_F4	AGA	GCC_TCA	ATAACTTCGTATAGCCTAGGATATACGAAGTTAT	yes
	B_G4	AGA	GGC_AGA	ATAACTTCGTATAAGATATCTTATACGAAGTTAT	yes
	B_G4	AGA	GGC_TCA	ATAACTTCGTATATTATATGATATACGAAGTTAT	yes
	B_G7	AGA	TAA_TCA	ATAACTTCGTATATCATATGATATACGAAGTTAT	yes
	C_C8	GAT	GAT_GTT	ATAACTTCGTATAGTTTAAACTATACGAAGTTAT	not detectable
	C_D5	GAT	GAT_GGT	ATAACTTCGTATAGATTAATCTATACGAAGTTAT	not detectable
	C_D5	GAT	TTC_GTT	ATAACTTCGTATATTCTAGACTATACGAAGTTAT	not detectable
	C_E3	GAT	GAT_GTT	ATAACTTCGTATAGTTTAAACTATACGAAGTTAT	not detectable
	D_A1	GCG	TCT_TCA	ATAACTTCGTATATCTTAAGATATACGAAGTTAT	yes
	D_B9	GCG	TCT_TCA	ATAACTTCGTATATCTTAAGATATACGAAGTTAT	yes
	D_C1	GCG	TCT_TCA	ATAACTTCGTATATCATATGATATACGAAGTTAT	yes
	D_C2	GCG	TCT_TCA	TTAACTTCGTATATCATATGATATACGAAGTTAT	yes
	D_C4	GCG	TCT_TCA	ATAACTTCGTATATCATATGATATACGAAGTTAT	yes
	D_C7	GCG	TCT_TCA	ATAACTTCGTATATCATATGATATACGAAGTTAT	yes
	D_C9	GCG	TCT_TCA	ATAACTTCGTATATCATATGATATACGAAGTTAT	yes
	D_G8	TTC	TTC_TCA	ATAACTTCGTATATTTTAAACTATACGAAGTTAT	not detectable
	E_B3	GAG	GCG_TCA	ATAACTTCGTATAGCGTACGATATACGAAGTTAT	yes
	E_B4	GAG	TCT_TCA	ATAACTTCGTATATCTTAAGATATACGAAGTTAT	yes
	E_B6	GAG	GCG_TCA	ATAACTTCGTATAGCGTACGATATACGAAGTTAT	yes
	E_B9	GAG	TCT_TCA	ATAACTTCGTATATCATATGATATACGAAGTTAT	yes
	E_C7	GAG	GAG_GTT	ATAACTTCGTATAGTTTAAACTATACGAAGTTAT	not detectable
	E_D7	GAG	TCT_GGT	ATAACTTCGTATATGTTAACCTATACGAAGTTAT	yes
	F_C4	TGG	TCT_TGG	ATAACTTCGTATATGGTACCATATACGAAGTTAT	yes
	F_C4	TGG	TCT_TCA	ATAACTTCGTATATCATATGATATACGAAGTTAT	yes
	F_C11	TGG	TTA_TGG	ATAACTTCGTATATGGTACCATATACGAAGTTAT	yes
	F_C11	TGG	TTA_GTT	ATAACTTCGTATATTATATACTATACGAAGTTAT	yes
	F_F6	TCT	TCT_TCA	ATAACTTCGTATATCTTAAGATATACGAAGTTAT	not detectable
	F_G8	TCT	TTC_GTT	ATAACTTCGTATATTCTAGACTATACGAAGTTAT	yes
	A_A9	TTA	AGA_TCA	ATAACTTCGTATATCaTAtgaTATACGAAGTTAT	yes
	1LoxPsym-NNN indicates the LoxPsym-site that was encoded upstream of the ADE2 expression cassette (indicated in pink on Fig. 3 a).
	2’on-target’ recombination indicates the cases in which recombination between the tested LoxPsym-NNN site (see Note1) recombined with its identical interaction partner within the LoxPsym array. In the cases where this LoxPsym-NNN cross-reacted with another LoxPsym variant, the ‘on-target’ reaction could no longer be detected, as indicated.

## Sheet: densitometry
Densitometric analysis after recombination in E. coli.
	ID (gel image)1	LoxPsym variant 12	LoxPsym variant 22	peak area : Junction PCR replicate 13	peak area : Junction PCR replicate 23	peak area : PCR Acceptor plasmid4	peak area : PCR Donor plasmid5
	A1	TTA	TTA	2584.97	13362.7	15602.1	10265
	B1	TTA	TGG	0	0	14235.4	11222.6
	A2	TTA	CAC	0	0	15236.4	13433.9
	B2	TTA	TCT	0	0	15041.8	9944.99
	A3	TTA	GCC	0	125.435	14940	14571.1
	B3	GGC	CAC	0	127.142	14459.2	10641.4
	A4	TTA	AGA	62.485	0	15288.9	13646
	B4	GGC	GCC	0	0	13647.6	11625.1
	A5	TTA	TAA	34.536	0	14372.1	13816.1
	B5	GGC	AGA	0	0	13271.8	9709.65
	A6	TTA	GAT	33.828	0	12816.6	14752.1
	B6	GGC	TAA	100.485	0	13694.1	9399.11
	A7	TTA	TCA	155.314	0	14269.6	12844.4
	B7	GGC	GAT	37.243	0	14230.4	10624.7
	A8	TTA	GCG	57.071	31.243	13978.8	13971.8
	B8	GGC	TCA	0	0	13709.9	10637.7
	A9	TTA	TTG	1452.68	23.95	13214.4	15887.1
	B9	GGC	GCG	0	90.021	13102.6	11405.3
	A10	TTA	TTC	5666.39	0	10130.5	15806.8
	B10	GGC	TTG	0	0	12339.1	10956
	A11	TTA	GAG	0	0	12132.4	13656
	B11	GGC	TTC	0	0	12843	11608.7
	A12	TTA	GTT	990.971	277.385	11162.6	13793
	B12	GGC	GAG	0	0	11999.9	13076.4
	C1	GGC	GTT	0	101.778	13560.5	11089.1
	D1	CAC	TGG	0	0	14156.8	11451.6
	C2	GGC	TGG	0	0	13515.4	10993.4
	D2	CAC	TCT	0	0	14744.8	10515.1
	C3	GGC	TCT	0	454.556	13433.3	10584.4
	D3	GCC	GCC	7068.09	15873.3	13804.2	10415.7
	C4	CAC	CAC	7072.09	14292.6	12599	8538.7
	D4	GCC	AGA	0	0	14116.7	9646.53
	C5	CAC	AGA	0	0	12813.5	11221.7
	D5	GCC	TAA	0	41.536	13461.9	9908.11
	C6	CAC	TAA	0	0	12735.8	9622.7
	D6	GCC	TCA	86.243	25.243	13150.5	9406.11
	C7	CAC	GAT	0	33.657	12584.3	13395.6
	D7	GCC	GCG	271.556	141.728	2145.75	11684.5
	C8	CAC	TCA	0	65.95	13090.9	10852.1
	D8	GCC	TTG	0	0	12289.2	8215.53
	C9	CAC	GCG	0	23.243	10845.9	14003.8
	D9	GCC	TTC	576.263	209.728	1916.16	12283.1
	C10	CAC	TTC	1262.26	1785.34	11682	787.163
	D10	GCC	GAG	76.021	0	12669.8	12977.4
	C11	CAC	GAG	515.971	0	2450.28	12501.8
	D11	GCC	GTT	188.385	0	12294.6	14080.2
	C12	CAC	GTT	590.385	728.799	12017.2	14311.2
	D12	GCC	GAT	0	0	10770.5	14999.5
	E1	GCC	TGG	0	0	15053.1	15342.3
	F1	AGA	TCT	0	0	13574.6	12288
	E2	GCC	TCT	0	0	15614.5	14841.2
	F2	TAA	TAA	1268.97	9974.77	13956.6	14763.2
	E3	AGA	GTT	0	0	14377.6	12684.9
	F3	TAA	GAT	0	1886.75	14015.2	14551.2
	E4	AGA	TAA	0	207.678	14316.7	13555.8
	F4	TAA	TCA	0	0	14513.7	12193.3
	E5	AGA	GAT	0	0	13455.4	14118.1
	F5	TAA	TTC	0	0	13660.4	11385.4
	E6	AGA	TCA	0	0	14148.9	10285.6
	F6	TAA	GAG	0	1030.68	13534	11353.7
	E7	AGA	GCG	0	54.536	12144	9158.41
	F7	TAA	TCT	0	0	13867.4	10553.8
	E8	AGA	TTG	0	201.071	12448.9	10690.6
	F8	TCA	TCA	5247.68	12675.1	12946.4	10872.6
	E9	AGA	TTC	0	626.213	10959.1	9738.65
	F9	TCA	GCG	235.971	0	14620.5	12400.3
	E10	AGA	GAG	0	0	11376.7	10264.7
	F10	TCA	TTG	25.828	0	13428.4	11278.5
	E11	AGA	AGA	5494.63	12065.5	15051.8	11585.3
	F11	TCA	TTC	0	0	14175.5	11990.6
	E12	AGA	TGG	210.971	0	12738.1	9393.65
	F12	TCA	GAG	137.385	0	12504.1	10003.6
	G1	TCA	GTT	0	93.021	13836.9	14231.1
	H1	TTG	GAG	0	0	11830.3	12473.5
	G2	TCA	TGG	0	0	13844.7	13490
	H2	TTG	GTT	0	937.92	12231.1	830.335
	G3	TCA	TCT	0	0	13828.7	13407.1
	H3	TTG	TGG	0	240.435	13696.4	13178.5
	G4	GCG	GCG	2788.68	12018.2	13695.1	12932.8
	H4	TTG	TCT	0	0	13483.7	12581.4
	G5	GCG	TTG	39.192	315.678	13842.2	12572.2
	H5	TTC	TTC	5649.8	16075.8	12057.3	11310.4
	G6	GCG	TTC	0	0	13068.8	13593.2
	H6	TTC	GAG	0	0	13053.8	14161.4
	G7	GCG	GAG	0	0	12776.5	13966.1
	H7	TTC	TCT	98.435	0	14133.7	12713
	G8	GCG	GTT	0	0	12258	13756.4
	H8	GAG	GAG	6818.39	15742.3	13204.6	13262.4
	G9	GCG	TGG	0	0	13026	13000.7
	H9	GAG	GTT	0	0	14338.4	14473.7
	G10	GCG	TCT	0	0	13668.5	12511.9
	H10	GAG	TCT	0	0	13593.1	13207.6
	G11	TTG	TTG	4866.68	9830.06	13509.3	13656.5
	H11	GGT	GTT	245.971	281.556	13359	14251.4
	G12	TTG	TTC	616.678	687.92	13348.7	14720.1
	H12	GGT	TGG	1082.97	3248.7	14456.3	14933.3
	I1	GGT	TCT	0	163.678	15146.9	13401.7
	J1	TTA	GGC	0	0	13757.1	13740.4
	I2	GTT	GTT	2184.39	16014.4	12499.4	12877.7
	J2	TTA	GGT	0	0	13194.7	12115
	I3	GTT	TGG	0	135.971	12914.7	11361.8
	J3	GGC	GGC	1618.38	8005.53	14523.4	13213.8
	I4	GTT	TCT	0	0	13074	7746.58
	J4	GGC	GGT	0	245.799	14392.1	13739.8
	I5	TCT	TCT	1382.97	3649.7	12572.6	12297.4
	J5	CAC	GCC	0	0	13444	12424.8
	I6	TTA	AGA	0	0	13600.8	15147.1
	J6	CAC	TTG	0	0	13947.4	11063.4
	I7	TAA	GTT	784.556	213.728	13162.4	13104.4
	J7	CAC	GGT	0	0	12662	4629.58
	I8	TAA	TGG	0	0	13569.5	12026.1
	J8	GCC	GGT	0	64.314	13717.8	12982.8
	I9	GAT	GAT	6485.39	15121.5	11869.3	11099.8
	J9	AGA	GGT	363.506	1151.11	14332.4	10380.1
	I10	GAT	TCA	0	0	13304.4	11708.5
	J10	TAA	TAA	5731.51	7979.94	13229.4	8879.41
	I11	TTC	GTT	0	2143.11	14085.4	9603.11
	J11	TAA	TTG	172.263	223.142	13868.4	8006.7
	I12	TTC	TGG	0	0	11782.9	8649.11
	J12	TAA	GGT	0	0	14456.4	7027.65
	K1	TAA	GCG	0	0	14741.1	9627.31
	L1	TCA	GGT	0	0	12696.5	12032.4
	K2	TAA	TGG	0	0	8899.7	7331.7
	L2	GCG	GGT	0	0	13178.4	13143.9
	K3	EMPTY		0	0	378.213	299.678
	L3	TTG	GGT	0	0	12252.3	13577.4
	K4	GAT	TCA	0	0	13911.4	9995.7
	L4	TTC	GGT	0	0	11331.1	11064.7
	K5	GAT	GCG	2.414	0	12754.6	11211.8
	L5	GAG	GGT	0	0	10655.5	7683.23
	K6	GAT	TTG	6.414	0	11833.8	13872.1
	L6	GAG	TGG	0	0	10579.2	8342.89
	K7	GAT	TTC	0	0	11505.7	2658.99
	L7	GGT	GGT	4721.68	9998.7	10994.4	10173.4
	K8	GAT	GAG	0	0	12510.4	10190.8
	L8	TGG	TGG	6775.39	13835.8	11910.8	10824.9
	K9	GAT	GGT	0	0	9214.58	7214.41
	L9	TGG	TCT	0	0	12632.3	12372.5
	K10	GAT	GTT	0	0	11576.4	10689
	L10	EMPTY		0	0	430.506	501.456
	K11	GAT	TGG	52.657	0	11288.6	8718.06
	L11	ACCEPTOR PLASMID ONLY		8.414	0	597.335	6964.53
	K12	GAT	TCT	0	0	9009.77	6945.7
	L12	DONOR PLASMID ONLY		5.828	193.627	12949.4	4096.99
	1 ID indicates the sample shown on the gel image in Supplemental Fig. 8.
	2 LoxPsym-NNN variant 1 and 2 indicate the sequence of the LoxPsym sites combined in the given sample.
	3 Peak area of PCR product spanning the recombined junction, amplified using oligonucleotide OF/R44.
	4 Peak area of control band (the acceptor plasmid), amplified using OF/R46.
	5 Peak area of control band (the donor plasmid), amplified using OF/R45.

## Sheet: cross bacteria
Sequence of recombined LoxPsym-hybrids in E. coli.
	LoxPsym_acceptor	LoxPsym_donor	LoxPsym_recombined-hybrid1	observed edit
	TTG	TTA	TTGtaCAA	T<C
	TTC	TTA	TGGtaCAA	TA<GG
				T<C
	GGT	TTA	GGTtaAAA	T<A
	TGG	GGC	TGGtaCCC	G<C
	TTC	CAC	TCCtaGAG	T<A
	GAG	CAC	GAGtaCTG	G<C
	GTT	CAC	GTTtaAAG	GT<AA
	GCG	GCC	GGGtaCGC	C<G
				G<C
	TTC	GCC	TGCtaGAC	T<G
				G<A
	GAT	TAA	GATtaATA	T<A
	GCG	TTC	GAGtaCTA	C<A
				GA<CT
	GCG	TCA	GCGtaCGA	T<C
	TTC	TTG	TGGtaCAA	TC<GG
	TGG	GGT	TGGtaCCC	A<C
	GTT	TTG	GTTtaCAA
	GTT	GGT	GGTtaAAC	C<A
	GTT	GGC	GATtaATC	G<A
				C<A
	GTT	TTC	GTTtaAAA	G<A
	GAT	GGT	GTTtaACT	A<T
				C<T
	GAT	TTG	GATtaATC	CCA<ATC
	TTG	TTG	TTGtaCAA
	1 The recombined sequence was obtained via Sanger sequencing of the junction PCR obtained after recombination induction (OF/R44). Red indicates nucleotides which deviate from the acceptor (position 1,2,3 of LoxPsym spacer) and donor plasmid (position 6,7,8 of LoxPsym spacer).

## Sheet: NGS
Number of reads from NGS of LoxPsym variant library after recombination in Z. mays.
			Technical repeat 1			Technical repeat 2
	LoxPsym-NNN variant 1	LoxPsym-NNN variant 2	Biological replicate 1	Biological replicate 2	Biological replicate 3	Biological replicate 1	Biological replicate 2	Biological replicate 3
	TTA	TTA	5395	15326	11200	17862	8440	21396
	GGC	TTA	4	20	5	9	4	6
	CAC	TTA	3	12	2	13	1	22
	GCC	TTA	6	14	5	9	4	0
	AGA	TTA	3	26	10	18	1	22
	TAA	TTA	26	108	61	53	20	60
	GAT	TTA	3	33	5	7	4	7
	TCA	TTA	12	63	24	30	21	50
	GCG	TTA	2	11	0	8	1	14
	TTG	TTA	5	37	34	25	10	32
	TTC	TTA	47	194	137	101	56	123
	GAG	TTA	4	21	2	11	1	9
	GGT	TTA	5	24	10	14	0	4
	GTT	TTA	18	63	50	65	28	71
	TGG	TTA	4	30	5	12	9	8
	TCT	TTA	8	17	6	22	11	6
	TTA	GGC	6	17	6	12	5	5
	GGC	GGC	8688	26631	19894	26489	13537	31944
	CAC	GGC	3	6	10	8	9	9
	GCC	GGC	10	56	18	27	18	34
	AGA	GGC	8	30	29	26	21	42
	TAA	GGC	5	15	4	13	6	8
	GAT	GGC	4	18	2	12	4	10
	TCA	GGC	1	32	8	15	5	10
	GCG	GGC	2	10	0	5	2	5
	TTG	GGC	2	9	1	7	2	1
	TTC	GGC	4	15	4	14	11	12
	GAG	GGC	1	18	9	9	2	9
	GGT	GGC	22	67	35	68	22	62
	GTT	GGC	2	16	6	19	5	11
	TGG	GGC	4	19	15	20	9	4
	TCT	GGC	3	4	1	8	3	2
	TTA	CAC	0	0	0	0	0	6
	GGC	CAC	0	0	0	0	0	1
	CAC	CAC	124	413	404	582	257	521
	GCC	CAC	0	1	0	0	1	0
	AGA	CAC	1	3	0	1	0	1
	TAA	CAC	0	0	0	2	1	1
	GAT	CAC	0	0	0	1	3	3
	TCA	CAC	0	0	1	0	0	0
	GCG	CAC	0	0	0	0	0	0
	TTG	CAC	0	0	0	0	0	0
	TTC	CAC	1	7	3	2	1	5
	GAG	CAC	1	1	0	0	0	2
	GGT	CAC	0	0	0	0	0	0
	GTT	CAC	0	0	0	0	0	1
	TGG	CAC	0	0	1	0	0	1
	TCT	CAC	0	1	0	0	0	0
	TTA	GCC	7	16	7	10	8	22
	GGC	GCC	15	42	23	21	10	6
	CAC	GCC	14	30	7	9	8	19
	GCC	GCC	7992	22926	16675	23517	12165	29392
	AGA	GCC	9	26	12	11	3	11
	TAA	GCC	5	18	5	21	2	16
	GAT	GCC	5	9	6	10	0	6
	TCA	GCC	5	40	32	30	9	43
	GCG	GCC	3	14	2	9	3	14
	TTG	GCC	3	6	1	8	1	1
	TTC	GCC	8	33	21	23	12	37
	GAG	GCC	4	6	0	13	1	8
	GGT	GCC	2	14	3	7	8	9
	GTT	GCC	2	31	9	14	5	8
	TGG	GCC	5	10	3	10	1	3
	TCT	GCC	10	63	32	42	16	58
	TTA	AGA	5	29	15	16	6	16
	GGC	AGA	7	24	19	17	22	13
	CAC	AGA	3	13	1	15	4	8
	GCC	AGA	7	15	6	4	3	5
	AGA	AGA	9584	28283	20835	29985	13867	33846
	TAA	AGA	5	68	15	40	14	33
	GAT	AGA	4	24	7	16	4	7
	TCA	AGA	3	56	19	23	13	28
	GCG	AGA	4	5	0	5	3	4
	TTG	AGA	1	6	9	14	1	2
	TTC	AGA	3	15	10	6	10	22
	GAG	AGA	6	15	4	4	4	15
	GGT	AGA	29	72	40	96	34	90
	GTT	AGA	8	53	10	14	8	15
	TGG	AGA	29	63	22	31	10	39
	TCT	AGA	5	19	4	8	4	16
	TTA	TAA	33	104	68	46	30	59
	GGC	TAA	5	19	6	12	4	10
	CAC	TAA	11	31	14	6	15	9
	GCC	TAA	1	17	6	5	1	5
	AGA	TAA	5	65	17	46	8	8
	TAA	TAA	8351	26879	20849	26308	12134	28329
	GAT	TAA	6	33	20	18	12	11
	TCA	TAA	34	131	52	42	32	52
	GCG	TAA	2	11	6	8	4	5
	TTG	TAA	4	24	10	9	8	15
	TTC	TAA	15	48	29	26	15	36
	GAG	TAA	5	18	12	17	7	21
	GGT	TAA	6	24	7	11	2	15
	GTT	TAA	11	26	19	25	6	14
	TGG	TAA	19	45	18	27	15	30
	TCT	TAA	10	42	17	28	6	7
	TTA	GAT	8	21	6	22	8	12
	GGC	GAT	1	8	1	5	6	5
	CAC	GAT	7	24	9	17	8	24
	GCC	GAT	3	7	4	6	5	18
	AGA	GAT	6	38	18	26	12	25
	TAA	GAT	12	82	34	36	22	57
	GAT	GAT	3808	10797	8271	10275	5158	12229
	TCA	GAT	3	24	9	16	1	9
	GCG	GAT	2	1	3	5	4	7
	TTG	GAT	0	4	4	4	3	7
	TTC	GAT	5	20	5	4	7	14
	GAG	GAT	21	86	31	33	22	56
	GGT	GAT	18	67	32	28	8	50
	GTT	GAT	32	103	79	64	17	62
	TGG	GAT	7	16	5	11	5	15
	TCT	GAT	15	59	12	28	15	28
	TTA	TCA	7	50	23	31	9	15
	GGC	TCA	1	7	2	6	2	5
	CAC	TCA	5	13	3	3	4	10
	GCC	TCA	5	24	8	15	5	20
	AGA	TCA	3	31	14	25	10	24
	TAA	TCA	23	113	60	57	28	72
	GAT	TCA	4	28	4	9	1	9
	TCA	TCA	7661	23538	16761	26346	12227	30935
	GCG	TCA	4	15	10	10	6	16
	TTG	TCA	6	13	11	4	4	13
	TTC	TCA	8	32	8	20	7	8
	GAG	TCA	5	32	6	8	5	11
	GGT	TCA	2	14	5	14	3	14
	GTT	TCA	11	30	7	12	2	23
	TGG	TCA	5	12	3	10	3	2
	TCT	TCA	17	72	69	64	23	114
	TTA	TTA	6	8	4	1	4	3
	GGC	GCG	3	6	3	5	3	4
	CAC	GCG	3	4	2	3	4	2
	GCC	GCG	6	7	9	15	4	10
	AGA	GCG	0	11	3	4	8	4
	TAA	GCG	0	16	9	14	2	9
	GAT	GCG	3	3	3	2	3	2
	TCA	GCG	5	20	7	16	10	20
	GCG	GCG	4185	11212	8578	13095	6418	16190
	TTG	GCG	7	25	9	9	7	13
	TTC	GCG	2	12	0	4	2	2
	GAG	GCG	9	62	59	25	23	30
	GGT	GCG	5	3	1	1	2	10
	GTT	GCG	3	17	7	9	5	8
	TGG	GCG	0	26	3	14	6	6
	TCT	GCG	4	33	14	24	11	15
	TTA	TTG	12	52	19	25	6	12
	GGC	TTG	1	12	1	9	0	13
	CAC	TTG	6	14	4	3	1	4
	GCC	TTG	0	7	2	5	2	0
	AGA	TTG	4	11	2	7	2	5
	TAA	TTG	5	43	10	12	9	17
	GAT	TTG	5	9	4	4	2	4
	TCA	TTG	6	3	1	3	0	1
	GCG	TTG	2	5	4	9	4	6
	TTG	TTG	3599	10461	7204	12194	5728	14226
	TTC	TTG	15	48	32	24	8	11
	GAG	TTG	5	40	9	20	7	8
	GGT	TTG	3	10	0	13	3	11
	GTT	TTG	9	26	8	13	12	15
	TGG	TTG	76	260	197	92	78	135
	TCT	TTG	6	5	1	5	2	2
	TTA	TTC	32	121	63	52	15	66
	GGC	TTC	3	15	8	12	5	11
	CAC	TTC	11	39	12	15	9	38
	GCC	TTC	2	31	3	17	5	17
	AGA	TTC	6	22	5	10	9	7
	TAA	TTC	14	59	24	35	17	40
	GAT	TTC	4	12	9	12	2	4
	TCA	TTC	3	29	14	7	12	26
	GCG	TTC	1	3	0	9	1	1
	TTG	TTC	14	40	25	17	16	25
	TTC	TTC	7804	23520	18039	24321	11495	27599
	GAG	TTC	3	23	6	14	7	17
	GGT	TTC	4	21	2	26	9	11
	GTT	TTC	20	74	44	70	33	89
	TGG	TTC	1	14	7	4	1	12
	TCT	TTC	9	29	18	15	4	17
	TTA	GAG	3	22	6	19	2	12
	GGC	GAG	2	17	6	6	4	7
	CAC	GAG	5	43	31	33	16	55
	GCC	GAG	6	24	13	12	1	19
	AGA	GAG	9	32	5	26	8	21
	TAA	GAG	19	74	38	42	17	75
	GAT	GAG	10	62	20	39	15	36
	TCA	GAG	5	19	6	16	4	3
	GCG	GAG	34	119	67	66	34	42
	TTG	GAG	11	48	46	25	8	53
	TTC	GAG	7	37	7	18	8	14
	GAG	GAG	8276	24457	18346	25619	11590	29811
	GGT	GAG	2	20	8	17	2	10
	GTT	GAG	5	43	16	15	7	30
	TGG	GAG	11	33	17	31	8	19
	TCT	GAG	6	14	7	10	1	13
	TTA	GGT	1	14	10	10	7	28
	GGC	GGT	13	87	35	56	31	84
	CAC	GGT	6	20	0	6	4	1
	GCC	GGT	3	18	6	14	5	15
	AGA	GGT	25	114	39	101	51	139
	TAA	GGT	17	31	13	16	10	9
	GAT	GGT	11	55	27	23	15	61
	TCA	GGT	4	20	26	18	11	13
	GCG	GGT	5	8	3	8	5	3
	TTG	GGT	2	13	5	9	5	15
	TTC	GGT	2	21	6	10	1	5
	GAG	GGT	3	20	19	20	8	20
	GGT	GGT	9841	30596	22437	33834	15782	36420
	GTT	GGT	12	75	36	43	26	53
	TGG	GGT	7	51	29	27	14	39
	TCT	GGT	11	56	33	46	26	41
	TTA	GTT	38	112	69	47	24	114
	GGC	GTT	7	16	8	10	6	24
	CAC	GTT	7	20	10	5	2	18
	GCC	GTT	1	24	12	3	4	13
	AGA	GTT	10	38	12	20	6	22
	TAA	GTT	12	70	18	36	6	13
	GAT	GTT	15	81	44	47	23	46
	TCA	GTT	4	30	11	7	11	29
	GCG	GTT	1	5	3	8	3	2
	TTG	GTT	3	47	13	12	8	15
	TTC	GTT	16	119	61	102	59	127
	GAG	GTT	6	18	15	14	9	17
	GGT	GTT	20	98	40	38	29	49
	GTT	GTT	12353	38403	27961	38570	17091	41103
	TGG	GTT	2	22	4	11	7	21
	TCT	GTT	9	45	10	32	10	20
	TTA	TGG	1	28	16	11	7	16
	GGC	TGG	7	19	34	24	12	30
	CAC	TGG	5	16	1	13	7	12
	GCC	TGG	1	8	5	6	2	1
	AGA	TGG	15	81	39	43	24	43
	TAA	TGG	22	46	33	32	17	41
	GAT	TGG	5	6	6	7	5	2
	TCA	TGG	8	30	5	8	3	5
	GCG	TGG	2	8	10	10	4	0
	TTG	TGG	16	191	97	58	29	56
	TTC	TGG	2	13	10	14	5	16
	GAG	TGG	8	38	26	18	15	18
	GGT	TGG	6	34	9	51	12	60
	GTT	TGG	3	33	14	18	13	23
	TGG	TGG	10739	33645	23687	33477	15786	36976
	TCT	TGG	3	14	6	11	4	8
	TTA	TCT	4	19	9	16	3	8
	GGC	TCT	0	6	1	2	0	3
	CAC	TCT	2	15	2	7	7	6
	GCC	TCT	15	11	10	17	11	28
	AGA	TCT	8	23	1	6	4	3
	TAA	TCT	4	30	12	15	4	21
	GAT	TCT	7	41	17	24	13	34
	TCA	TCT	23	32	24	34	19	73
	GCG	TCT	9	23	14	9	9	20
	TTG	TCT	0	7	1	4	3	3
	TTC	TCT	2	29	6	6	9	6
	GAG	TCT	0	8	2	8	0	0
	GGT	TCT	11	40	23	43	16	24
	GTT	TCT	6	37	2	17	8	13
	TGG	TCT	4	15	8	16	2	2
	TCT	TCT	3339	10992	8147	12336	5233	13290

## Sheet: plasmids
List of plasmids used in this study.
	plasmid nb	plasmid name	expression	vector template	F primer vector	R primer vector	insert template	F primer insert	R primer insert	additional information
	P0	pV1382	S. cerevisiae	AddGene #111436	-	-	-	-	-	expression of Cas9 and sgRNA (inserted via cloning)
	P1	pSH47-His-Cre	S. cerevisiae	Genbank #AF298782	GCGGTGTGAAATACCGCACAGA	CCTGACGGGCTTGTCTGCTC	AddGene #49455	CTCTGACACATGCAGCTCCCG	AGGGATTTTGCCGATTTCGGCC	marker swap on plasmid expressing Cre recombinase
	P2	pSH47-His-Vec	S. cerevisiae	Genbank #AF298782	GCGGTGTGAAATACCGCACAGA	CCTGACGGGCTTGTCTGCTC	pSH47-His-Cre	GCGTGACATAACTAATTACATGACTCGAGGGAGCTCCAGCTTTTGTTCCCTTTAGTG	CACTAAAGGGAACAAAAGCTGGAGCTCCCTCGAGTCATGTAATTAGTTATGTCACGC	removal of Cre ORF to obtain control plasmid
	P3-P18	pACC-Cm	E. coli	AddGene #35332	ttgtttgtcggtgaacgctctcATAACTTCGTATANNNTANNNTATACGAAGTTATtttaagaaggagatatacatatgg	agagcgttcaccgacaaacaacagataaaacgaaaggcccagtctttcgactgagcctttcgttttatttggatatctggcgaaaatgag	-	-	-	16 different F primers were used, filling in the NNN of the LoxPsym
	P19-P34	pACC-Cm-Cre	E. coli	pACC-Cre	tgctgaaaggaggaactatatccggattggcgaatgggtgagcaaaaggccagcaaaagg	catgttctttcctgcgttatcccctg	pET-Amp-Cre	gaatcaggggataacgcaggaaagaacatgcaccacaattcagcaaattgtgaac	cccattcgccaatccggat	-
	P35-P50	pDON-Kan	E. coli	pSB1C3-BBa_K515105 (http://parts.igem.org/)	gagaaatcaaattaaggaggtaag	tatcttacctccttaatttgatttctcATAACTTCGTATANNNTANNNTATACGAAGTTATtagtagctagcactgtacc	-	-	-	16 different R primers were used, filling in the NNN of the LoxPsym
	P51-P216	LoxPsym combinatorial library	Z. mays	pGG-AG-KmR (Vector ID: 14_32; https://gatewayvectors.vib.be/)	-	-	-	-	-	assembled using golden gate cloning, see Supplemental Table 12
	P217	p35S-mCherry-NLS_CmR-ccdB	Z. mays	-	-	-	-	-	-	Vector ID: 18_17; https://gatewayvectors.vib.be/
	P218	pUBI-Cre-NOST	Z. mays	p35S-mCherry-NLS_CmR-ccdB (Vector ID: 18_17; https://gatewayvectors.vib.be/)	-	-	-	-	-	assembled using golden gate cloning, see Supplemental Table 12
						Additional information
						sgRNA TGACATTTGGTTCTAGGTTC was used in combination with the sgRNA targetting downstream of the CAN1 locus to insert the fluorescent cassettes.
						sgRNA GCGAACTTGAAGAATAACCA was used in combination with the sgRNA targetting upstream of the CAN1 locus to insert the fluorescent cassettes.
						sgRNA TTGTTGCATGGCTACGAACC for deletion of the ADE2 gene.

## Sheet: oligo's
List of oligonucleotides used in this study.
	F oligo nb	F oligo	R oligo nb	R oligo	Amplicon	Template	Applies to	Additional information
	OF1	gatcgTGACATTTGGTTCTAGGTTCg	OR1	aaaacGAACCTAGAACCAAATGTCAc	-	-	Fig. 1-3	Oligo's were annealed and cloned into BsmBI restricted pV1382. Resulting sgRNA1 was used to target upstream of the CAN1 locus.
	OF2	gatcgGCGAACTTGAAGAATAACCAg	OR2	aaaacTGGTTATTCTTCAAGTTCGCc	-	-	Fig. 1-3	Oligo's were annealed and cloned into BsmBI restricted pV1382. Resulting sgRNA2 was used to target downstream of the CAN1 locus.
	OF3	gatcgTTGTTGCATGGCTACGAACCg	OR3	aaaacGGTTCGTAGCCATGCAACAAc	-	-	Fig. 3	Oligo's were annealed and cloned into BsmBI restricted pV1382. Resulting sgRNA3 was used to target upstream of the ADE2 locus.
	OF4-OF19	TTTCAATAGGGCGAACTTGAAGAATAACCAATAACTTCGTATANNNTANNNTATACGAAGTTATTAGCGGGTACCGTGTG	OR4-OR19	ATCGTGAAAATGACATTTGGTTCTAGGTTCATAACTTCGTATANNNTANNNTATACGAAGTTATCAGCTGCTACCGTTGC	LoxPsymNNN-pTDH3-yECitrine-tCYC1-LoxPsymNNN	synthesized construct 1	Fig. 1 & 2	Cassette pTDH3-yECitrine-tCYC1 was ordered as a construct from Qinglan Bioworks and amplified for insertion. Primer tails contained LoxPsym-NNN variant sequence and homology arms for insertion at CAN1 locus. 64 sets of primers were generated, altering the nucleotides at position 1,2,3 of the spacer of LoxPsym.
	OF20	GTCAGCTTGCCGTAGGTGGC	OR20	ACAGCAAAGGCCACAGAACCG	check_yECitrine-insertion-junction	yeast transformants with repair template amplified using OF/R4-19	Fig. 1 & 2 & Supplemental Fig. 1	PCR used to verify correct insertion of the yECitrine fluorescence cassette at the CAN1 locus. Also used for verification of single colonies (no recombination/inversion). Amplicon if no inversion.
	OF21	TGGTTTAGTGTATGTTGCGCT	OR21	GCAATATCAATCACTTACTGGCA	check_yECitrine-insertion-full	yeast clones after recombination	Fig. 2 & Supplemental Fig. 1	PCR amplicon used for verification of single colonies (deletion/no deletion) and for Sanger sequencing.
	OF22	AGCTACCAGTCCGCCCTGAG	OR22	ACAGCAAAGGCCACAGAACCG	check_inversed-yECitrine-junction	yeast clones after recombination	Supplemental Fig. 2	PCR used for verification of single colonies (no recombination/inversion). Amplicon if inversion.
	OF23	TATCGTGAAAATGACATTTGGTTCTAGGTTCgcaTGACGTGAAGATAACGAAAAATGAGTAAAAATCGTACCAGCTGCTACCGTTG	OR23	TGTCCGAATTTTCAATAGGGCGAACTTGAAGAATAACCAacaTCAATAATATATCTTTTAGTATACTAGTAGCGGGTACCGTGTGAA	pTDH3-LoxPsym-yECitrine-mCherry-LoxPsym	synthesized construct 2	Supplemental Fig. 1	Repair template for construction of strains needed for dual fluorescent reporter assay.
	OF24	CTGGATATGTATGTATGTATAATAAGTGATCTTATGTATGAAATTCTTAAAAAAGCAATCATGACGTAAGAAATGTATCA	OR24	GCCGAGAATTTTGTAACACCAACATAACACTGACATCTTTAACAACTTTTAATTATGATACATTTCTTACGTCATGATTG	ADE2 knockout repair template	-	Fig. 3	Primers anneal to each other to produce amplicon with homology arms up- and downstream of the ADE2 gene for deletion
	OF25	CACGGTACAGTCACTGGAATC	OR25	AGAACTTGACTAGCGCACTAC	check_ADE2 knockout	yeast transformants with repair template amplified using OF/R24	Fig. 3	Colony PCR of transformants for ADE2 knockout in BY4741
	OF26-41	ACTACTTTTTGGCGTTTTTGCCTATTATAACTTCGTATANNNTANNNTATACGAAGTTATATTATTACAGCTATGCTGAC	OR26	aatTTTCAATAGGGCGAACTTGAAGAATAAATAACTTCGTATATCATATGATATACGAAGTTATTAGCGGGTACCGTGTG	LoxPsym array repair template test constructs	synthesized construct 5	Fig. 3	Amplification of the LoxPsym array depicted in Fig. 3a (ordered from Qinglan Bioworks) with homology arms for insertion at the CAN1 locus.
	OF26	ACTACTTTTTGGCGTTTTTGCCTATTATAACTTCGTATATTATATAATATACGAAGTTATATTATTACAGCTATGCTGAC	OR26	aatTTTCAATAGGGCGAACTTGAAGAATAAATAACTTCGTATATCATATGATATACGAAGTTATTAGCGGGTACCGTGTG	LoxPsym array repair template control 1 contstruct	synthesized construct 3	Fig. 3	Amplification of the LoxPsym array depicted in Fig. 3a (ordered from Qinglan Bioworks) with homology arms for insertion at the CAN1 locus.
	OF26b	GGCTTCCGTCATCGGAGTCG	OR26	aatTTTCAATAGGGCGAACTTGAAGAATAAATAACTTCGTATATCATATGATATACGAAGTTATTAGCGGGTACCGTGTG	LoxPsym array repair template control 2 contstruct	synthesized construct 4	Fig. 3	Amplification of the LoxPsym array depicted in Fig. 3a (ordered from Qinglan Bioworks) with homology arms for insertion at the CAN1 locus.
	OF42	TTGATCGCGAACGGCTGAGT	OR42	GAAAGTCGCTTCAAGCTAACC	check_LoxPsym array insertion	yeast transformants with repair template amplified using OF/R26-41	Fig. 3	Colony PCR of transformants with insertion of test and control constructs
	OF43	TGGTTTAGTGTATGTTGCGCT	OR43	GCAATATCAATCACTTACTGGCA	LoxPsym array recombination verification	yeast clones after recombination	Fig. 3	Amplification of recombined LoxPsym arrays from randomly selected ADE2 knockout clones.
	OF44	gcgtcgtagtgaccaccgtc	OR44	gtcacaaattccagcaggacca	pACC_pDON recombination verification	E. coli population after induction of recombination	Fig. 4	Recombination assay in E. coli : amplification of the junction of recombined donor and acceptor plasmids in E. coli
	OF45	ATCGCGAGCCCATTTATACC	OR45	cgcgaacgctaaacttatgac	control_donor-plasmid	E. coli population after induction of recombination	Fig. 4	amplicon indicates the presence of the donor plasmid after completion of the recombination assay in E. coli
	OF46	ctcatcgattgatttacggcg	OR46	cttctagtgtagccgtagttagg	control_acceptor-plasmid	E. coli population after induction of recombination	Fig. 4	amplicon indicates the presence of the acceptor plasmid after completion of the recombination assay in E. coli
	OF47	ACCTGACTGGTTCCAATTGACAAGCCAGTATC	OR47	TGTTGATACTGGCTTGTCAATTGGAACCAGTC	LoxPsym combinatorial library cloning : fragment A	-	Fig. 4	ligation of oligo's resulted in fragment A used for construction of the LoxPsym combinatorial library for Z. mays
	OF48	CTGCTGATGACGGATGTCAGTATGCCATTTGC	OR48	TAGTGCAAATGGCATACTGACATCCGTCATCA	LoxPsym combinatorial library cloning : fragment E	-	Fig. 4	ligation of oligo's resulted in fragment E used for construction of the LoxPsym combinatorial library for Z. mays
	OF49	AGAAGTGAAGCTTGGTCTCAGGCTCCATGGGCTCTTCGATTACGCCAAGCTTGCATG	OR49	AGGGCGAGAATTCGGTCTCACTGAGATATCGATCGTCTTCTGAATTCGAGCTCGGTACC	LoxPsym combinatorial library cloning : fragment C	plasmid pUC19 (Addgene #50005)	Fig. 4	amplicon to generate fragment C for construction of the LoxPsym combinatorial library for Z. mays
	OF50	aacaACACAGGCGAGTATCAATAACTTCGTATATTATATAATATACGAAGTTAT	OR50	agccATAACTTCGTATATTATATAATATACGAAGTTATTGATACTCGCCTGTGT	LoxPsym combinatorial library cloning : fragment B (LoxPsym & barcode specific)	-	Fig. 4	ligation of oligo's resulted in fragment B (LoxPsym specific) used for construction of the LoxPsym combinatorial library for Z. mays
	OF51	aacaACTGTTAGGAGTATCAATAACTTCGTATAGGCTAGCCTATACGAAGTTAT	OR51	agccATAACTTCGTATAGGCTAGCCTATACGAAGTTATTGATACTCCTAACAGT	LoxPsym combinatorial library cloning : fragment B (LoxPsym & barcode specific)	-	Fig. 4	ligation of oligo's resulted in fragment B (LoxPsym specific) used for construction of the LoxPsym combinatorial library for Z. mays
	OF52	aacaATAGAGTCGAGTATCAATAACTTCGTATACACTAGTGTATACGAAGTTAT	OR52	agccATAACTTCGTATACACTAGTGTATACGAAGTTATTGATACTCGACTCTAT	LoxPsym combinatorial library cloning : fragment B (LoxPsym & barcode specific)	-	Fig. 4	ligation of oligo's resulted in fragment B (LoxPsym specific) used for construction of the LoxPsym combinatorial library for Z. mays
	OF53	aacaATTAGCTGGAGTATCAATAACTTCGTATAGCCTAGGCTATACGAAGTTAT	OR53	agccATAACTTCGTATAGCCTAGGCTATACGAAGTTATTGATACTCCAGCTAAT	LoxPsym combinatorial library cloning : fragment B (LoxPsym & barcode specific)	-	Fig. 4	ligation of oligo's resulted in fragment B (LoxPsym specific) used for construction of the LoxPsym combinatorial library for Z. mays
	OF54	aacaCAGTTCCAGAGTATCAATAACTTCGTATAAGATATCTTATACGAAGTTAT	OR54	agccATAACTTCGTATAAGATATCTTATACGAAGTTATTGATACTCTGGAACTG	LoxPsym combinatorial library cloning : fragment B (LoxPsym & barcode specific)	-	Fig. 4	ligation of oligo's resulted in fragment B (LoxPsym specific) used for construction of the LoxPsym combinatorial library for Z. mays
	OF55	aacaCCGTATATGAGTATCAATAACTTCGTATATAATATTATATACGAAGTTAT	OR55	agccATAACTTCGTATATAATATTATATACGAAGTTATTGATACTCATATACGG	LoxPsym combinatorial library cloning : fragment B (LoxPsym & barcode specific)	-	Fig. 4	ligation of oligo's resulted in fragment B (LoxPsym specific) used for construction of the LoxPsym combinatorial library for Z. mays
	OF56	aacaCGCAAGCTGAGTATCAATAACTTCGTATAGATTAATCTATACGAAGTTAT	OR56	agccATAACTTCGTATAGATTAATCTATACGAAGTTATTGATACTCAGCTTGCG	LoxPsym combinatorial library cloning : fragment B (LoxPsym & barcode specific)	-	Fig. 4	ligation of oligo's resulted in fragment B (LoxPsym specific) used for construction of the LoxPsym combinatorial library for Z. mays
	OF57	aacaCTGGCACAGAGTATCAATAACTTCGTATATCATATGATATACGAAGTTAT	OR57	agccATAACTTCGTATATCATATGATATACGAAGTTATTGATACTCTGTGCCAG	LoxPsym combinatorial library cloning : fragment B (LoxPsym & barcode specific)	-	Fig. 4	ligation of oligo's resulted in fragment B (LoxPsym specific) used for construction of the LoxPsym combinatorial library for Z. mays
	OF58	aacaGACACTAAGAGTATCAATAACTTCGTATAGCGTACGCTATACGAAGTTAT	OR58	agccATAACTTCGTATAGCGTACGCTATACGAAGTTATTGATACTCTTAGTGTC	LoxPsym combinatorial library cloning : fragment B (LoxPsym & barcode specific)	-	Fig. 4	ligation of oligo's resulted in fragment B (LoxPsym specific) used for construction of the LoxPsym combinatorial library for Z. mays
	OF59	aacaGGAGTAGAGAGTATCAATAACTTCGTATATTGTACAATATACGAAGTTAT	OR59	agccATAACTTCGTATATTGTACAATATACGAAGTTATTGATACTCTCTACTCC	LoxPsym combinatorial library cloning : fragment B (LoxPsym & barcode specific)	-	Fig. 4	ligation of oligo's resulted in fragment B (LoxPsym specific) used for construction of the LoxPsym combinatorial library for Z. mays
	OF60	aacaGGCTCTTGGAGTATCAATAACTTCGTATATTCTAGAATATACGAAGTTAT	OR60	agccATAACTTCGTATATTCTAGAATATACGAAGTTATTGATACTCCAAGAGCC	LoxPsym combinatorial library cloning : fragment B (LoxPsym & barcode specific)	-	Fig. 4	ligation of oligo's resulted in fragment B (LoxPsym specific) used for construction of the LoxPsym combinatorial library for Z. mays
	OF61	aacaGGGAGATCGAGTATCAATAACTTCGTATAGAGTACTCTATACGAAGTTAT	OR61	agccATAACTTCGTATAGAGTACTCTATACGAAGTTATTGATACTCGATCTCCC	LoxPsym combinatorial library cloning : fragment B (LoxPsym & barcode specific)	-	Fig. 4	ligation of oligo's resulted in fragment B (LoxPsym specific) used for construction of the LoxPsym combinatorial library for Z. mays
	OF62	aacaTACTGCAGGAGTATCAATAACTTCGTATAGGTTAACCTATACGAAGTTAT	OR62	agccATAACTTCGTATAGGTTAACCTATACGAAGTTATTGATACTCCTGCAGTA	LoxPsym combinatorial library cloning : fragment B (LoxPsym & barcode specific)	-	Fig. 4	ligation of oligo's resulted in fragment B (LoxPsym specific) used for construction of the LoxPsym combinatorial library for Z. mays
	OF63	aacaTATCCAGTGAGTATCAATAACTTCGTATAGTTTAAACTATACGAAGTTAT	OR63	agccATAACTTCGTATAGTTTAAACTATACGAAGTTATTGATACTCACTGGATA	LoxPsym combinatorial library cloning : fragment B (LoxPsym & barcode specific)	-	Fig. 4	ligation of oligo's resulted in fragment B (LoxPsym specific) used for construction of the LoxPsym combinatorial library for Z. mays
	OF64	aacaTCTCGCCTGAGTATCAATAACTTCGTATATGGTACCATATACGAAGTTAT	OR64	agccATAACTTCGTATATGGTACCATATACGAAGTTATTGATACTCAGGCGAGA	LoxPsym combinatorial library cloning : fragment B (LoxPsym & barcode specific)	-	Fig. 4	ligation of oligo's resulted in fragment B (LoxPsym specific) used for construction of the LoxPsym combinatorial library for Z. mays
	OF65	aacaTTACTGGCGAGTATCAATAACTTCGTATATCTTAAGATATACGAAGTTAT	OR65	agccATAACTTCGTATATCTTAAGATATACGAAGTTATTGATACTCGCCAGTAA	LoxPsym combinatorial library cloning : fragment B (LoxPsym & barcode specific)	-	Fig. 4	ligation of oligo's resulted in fragment B (LoxPsym specific) used for construction of the LoxPsym combinatorial library for Z. mays
	OF66	tcagATAACTTCGTATATTATATAATATACGAAGTTATTGATACTCACACAGGC	OR66	gcagGCCTGTGTTGTCAGTTAGATAACTTCGTATATTATATAATATACGAAGTTAT	LoxPsym combinatorial library cloning : fragment D (LoxPsym & barcode specific)	-	Fig. 4	ligation of oligo's resulted in fragment D (LoxPsym specific) used for construction of the LoxPsym combinatorial library for Z. mays
	OF67	tcagATAACTTCGTATAGGCTAGCCTATACGAAGTTATTGATACTCACTGTTAG	OR67	gcagCTAACAGTTGTCAGTTAGATAACTTCGTATAGGCTAGCCTATACGAAGTTAT	LoxPsym combinatorial library cloning : fragment D (LoxPsym & barcode specific)	-	Fig. 4	ligation of oligo's resulted in fragment D (LoxPsym specific) used for construction of the LoxPsym combinatorial library for Z. mays
	OF68	tcagATAACTTCGTATACACTAGTGTATACGAAGTTATTGATACTCATAGAGTC	OR68	gcagGACTCTATTGTCAGTTAGATAACTTCGTATACACTAGTGTATACGAAGTTAT	LoxPsym combinatorial library cloning : fragment D (LoxPsym & barcode specific)	-	Fig. 4	ligation of oligo's resulted in fragment D (LoxPsym specific) used for construction of the LoxPsym combinatorial library for Z. mays
	OF69	tcagATAACTTCGTATAGCCTAGGCTATACGAAGTTATTGATACTCATTAGCTG	OR69	gcagCAGCTAATTGTCAGTTAGATAACTTCGTATAGCCTAGGCTATACGAAGTTAT	LoxPsym combinatorial library cloning : fragment D (LoxPsym & barcode specific)	-	Fig. 4	ligation of oligo's resulted in fragment D (LoxPsym specific) used for construction of the LoxPsym combinatorial library for Z. mays
	OF70	tcagATAACTTCGTATAAGATATCTTATACGAAGTTATTGATACTCCAGTTCCA	OR70	gcagTGGAACTGTGTCAGTTAGATAACTTCGTATAAGATATCTTATACGAAGTTAT	LoxPsym combinatorial library cloning : fragment D (LoxPsym & barcode specific)	-	Fig. 4	ligation of oligo's resulted in fragment D (LoxPsym specific) used for construction of the LoxPsym combinatorial library for Z. mays
	OF71	tcagATAACTTCGTATATAATATTATATACGAAGTTATTGATACTCCCGTATAT	OR71	gcagATATACGGTGTCAGTTAGATAACTTCGTATATAATATTATATACGAAGTTAT	LoxPsym combinatorial library cloning : fragment D (LoxPsym & barcode specific)	-	Fig. 4	ligation of oligo's resulted in fragment D (LoxPsym specific) used for construction of the LoxPsym combinatorial library for Z. mays
	OF72	tcagATAACTTCGTATAGATTAATCTATACGAAGTTATTGATACTCCGCAAGCT	OR72	gcagAGCTTGCGTGTCAGTTAGATAACTTCGTATAGATTAATCTATACGAAGTTAT	LoxPsym combinatorial library cloning : fragment D (LoxPsym & barcode specific)	-	Fig. 4	ligation of oligo's resulted in fragment D (LoxPsym specific) used for construction of the LoxPsym combinatorial library for Z. mays
	OF73	tcagATAACTTCGTATATCATATGATATACGAAGTTATTGATACTCCTGGCACA	OR73	gcagTGTGCCAGTGTCAGTTAGATAACTTCGTATATCATATGATATACGAAGTTAT	LoxPsym combinatorial library cloning : fragment D (LoxPsym & barcode specific)	-	Fig. 4	ligation of oligo's resulted in fragment D (LoxPsym specific) used for construction of the LoxPsym combinatorial library for Z. mays
	OF74	tcagATAACTTCGTATAGCGTACGCTATACGAAGTTATTGATACTCGACACTAA	OR74	gcagTTAGTGTCTGTCAGTTAGATAACTTCGTATAGCGTACGCTATACGAAGTTAT	LoxPsym combinatorial library cloning : fragment D (LoxPsym & barcode specific)	-	Fig. 4	ligation of oligo's resulted in fragment D (LoxPsym specific) used for construction of the LoxPsym combinatorial library for Z. mays
	OF75	tcagATAACTTCGTATATTGTACAATATACGAAGTTATTGATACTCGGAGTAGA	OR75	gcagTCTACTCCTGTCAGTTAGATAACTTCGTATATTGTACAATATACGAAGTTAT	LoxPsym combinatorial library cloning : fragment D (LoxPsym & barcode specific)	-	Fig. 4	ligation of oligo's resulted in fragment D (LoxPsym specific) used for construction of the LoxPsym combinatorial library for Z. mays
	OF76	tcagATAACTTCGTATATTCTAGAATATACGAAGTTATTGATACTCGGCTCTTG	OR76	gcagCAAGAGCCTGTCAGTTAGATAACTTCGTATATTCTAGAATATACGAAGTTAT	LoxPsym combinatorial library cloning : fragment D (LoxPsym & barcode specific)	-	Fig. 4	ligation of oligo's resulted in fragment D (LoxPsym specific) used for construction of the LoxPsym combinatorial library for Z. mays
	OF77	tcagATAACTTCGTATAGAGTACTCTATACGAAGTTATTGATACTCGGGAGATC	OR77	gcagGATCTCCCTGTCAGTTAGATAACTTCGTATAGAGTACTCTATACGAAGTTAT	LoxPsym combinatorial library cloning : fragment D (LoxPsym & barcode specific)	-	Fig. 4	ligation of oligo's resulted in fragment D (LoxPsym specific) used for construction of the LoxPsym combinatorial library for Z. mays
	OF78	tcagATAACTTCGTATAGGTTAACCTATACGAAGTTATTGATACTCTACTGCAG	OR78	gcagCTGCAGTATGTCAGTTAGATAACTTCGTATAGGTTAACCTATACGAAGTTAT	LoxPsym combinatorial library cloning : fragment D (LoxPsym & barcode specific)	-	Fig. 4	ligation of oligo's resulted in fragment D (LoxPsym specific) used for construction of the LoxPsym combinatorial library for Z. mays
	OF79	tcagATAACTTCGTATAGTTTAAACTATACGAAGTTATTGATACTCTATCCAGT	OR79	gcagACTGGATATGTCAGTTAGATAACTTCGTATAGTTTAAACTATACGAAGTTAT	LoxPsym combinatorial library cloning : fragment D (LoxPsym & barcode specific)	-	Fig. 4	ligation of oligo's resulted in fragment D (LoxPsym specific) used for construction of the LoxPsym combinatorial library for Z. mays
	OF80	tcagATAACTTCGTATATGGTACCATATACGAAGTTATTGATACTCTCTCGCCT	OR80	gcagAGGCGAGATGTCAGTTAGATAACTTCGTATATGGTACCATATACGAAGTTAT	LoxPsym combinatorial library cloning : fragment D (LoxPsym & barcode specific)	-	Fig. 4	ligation of oligo's resulted in fragment D (LoxPsym specific) used for construction of the LoxPsym combinatorial library for Z. mays
	OF81	tcagATAACTTCGTATATCTTAAGATATACGAAGTTATTGATACTCTTACTGGC	OR81	gcagGCCAGTAATGTCAGTTAGATAACTTCGTATATCTTAAGATATACGAAGTTAT	LoxPsym combinatorial library cloning : fragment D (LoxPsym & barcode specific)	-	Fig. 4	ligation of oligo's resulted in fragment D (LoxPsym specific) used for construction of the LoxPsym combinatorial library for Z. mays
	OF82	GACTGGTTCCAATTGACAAGC	OR82	GCAAATGGCATACTGACATCC	NGS amplicon (input library)	LoxPsym input library	Fig. 4	generation of amplicons send for NGS to obtain abuncance of input library plasmids for experiments in Z. mays
	OF83	TTGTTGGACTGGTTCCAATTGACAAGC	OR83	AACAGTGCAAATGGCATACTGACATCC	NGS amplicon (protoplast DNA _ sample 1)	digested protoplast DNA of sample 1	Fig. 4	generation of amplicons send for NGS to obtain abuncance of recombined plasmids in Z. mays, using primers with unique tags for demultiplexing
	OF84	CCGAACGACTGGTTCCAATTGACAAGC	OR84	CCATATGCAAATGGCATACTGACATCC	NGS amplicon (protoplast DNA _ sample 2)	digested protoplast DNA of sample 2	Fig. 4	generation of amplicons send for NGS to obtain abuncance of recombined plasmids in Z. mays, using primers with unique tags for demultiplexing
	OF85	GATCACGACTGGTTCCAATTGACAAGC	OR85	CTTATTGCAAATGGCATACTGACATCC	NGS amplicon (protoplast DNA _ sample 3)	digested protoplast DNA of sample 3	Fig. 4	generation of amplicons send for NGS to obtain abuncance of recombined plasmids in Z. mays, using primers with unique tags for demultiplexing
	OF86	GTTCGGGACTGGTTCCAATTGACAAGC	OR86	GCTAAGGCAAATGGCATACTGACATCC	NGS amplicon (protoplast DNA _ sample 4)	digested protoplast DNA of sample 4	Fig. 4	generation of amplicons send for NGS to obtain abuncance of recombined plasmids in Z. mays, using primers with unique tags for demultiplexing
	OF87	TGTTACGACTGGTTCCAATTGACAAGC	OR87	TCGATCGCAAATGGCATACTGACATCC	NGS amplicon (protoplast DNA _ sample 5)	digested protoplast DNA of sample 5	Fig. 4	generation of amplicons send for NGS to obtain abuncance of recombined plasmids in Z. mays, using primers with unique tags for demultiplexing
	OF88	ACAAGAGACTGGTTCCAATTGACAAGC	OR88	GTAAGCGCAAATGGCATACTGACATCC	NGS amplicon (protoplast DNA _ sample 6)	digested protoplast DNA of sample 6	Fig. 4	generation of amplicons send for NGS to obtain abuncance of recombined plasmids in Z. mays, using primers with unique tags for demultiplexing
	OF89	GCCACCTCGCCCAATGGTAC	OR89	ACCTGGCAGTGACTCCTAGCG	check cloning_pSH47-Cre-His	E. coli clones after Gibson assembly of P1	Fig. 1-3	Amplification of the junction upon succesfull insertion of the His marker in the pSH47-Cre backbone
	OF90	GCCACCTCGCCCAATGGTAC	OR90	ACCTGGCAGTGACTCCTAGCG	check cloning_pSH47-Vec-His	E. coli clones after Gibson assembly of P2	Fig. 1-3	Amplification of the junction to verify cloning of the pSH47-Vec-His plasmid (deletion of the Cre expression cassette)
	OF91	F_gRNA_oligo	OR91	CAACGCGTCTAAGTTAGTCTCC	check cloning_pV1382-gRNA-oligo-insertion	E. coli clones after cloning of sgRNA oligo's in pV1382	Fig. 1-3	Amplification of the junction upon succesfull insertion of the gRNA oligo of interest
	OF92	GGTATATCCAGTGATTTTTTTCTCCAT	OR92	ggaaggacagtttcaggtagtc	check cloning_pACC-Cm	E. coli clones after Gibson assembly of P3-P18	Fig. 4	Amplification of the junction upon succesfull insertion of the LoxPsym site in acceptor plasmid
	OF93	ctcatcgattgatttacggcg	OR93	cttctagtgtagccgtagttagg	check cloning_pACC-Cm-Cre	E. coli clones after Gibson assembly of P19-P34	Fig. 4	Amplification of the junction upon succesfull insertion of the Cre expression cassette in acceptor plasmid

## Sheet: constructs
List of synthesized DNA constructs used in this study.
	DNA construct reference	content	applies to	sequence
	synthesized construct 1	pTDH3_yECitrine_tCYC1	Fig. 1-3	CAGCTGCTACCGTTGCTTCGAGCGTCCCAAAACCTTCTCAAGCAAGGTTTTCAGTATAATGTTACATGCGTACACGCGTCTGTACAGAAAAAAAAGAAAAATTTGAAATATAAATAACGTTCTTAATACTAACATAACTATAAAAAAATAAATAGGGACCTAGACTTCAGGTTGTCTAACTCCTTCCTTTTCGGTTAGAGCGGATCTTAGCTTTACTTGTACAGCTCGTCCATGCCGAGAGTGATCCCGGCGGCGGTCACGAACTCCAGCAGGACCATGTGATCGCGCTTCTCGTTGGGGTCTTTGCTCAGGGCGGACTGGTAGCTCAGGTAGTGGTTGTCGGGCAGCAGCACGGGGCCGTCGCCGATGGGGGTGTTCTGCTGGTAGTGGTCGGCGAGC…
	synthesized construct 2	pTDH3-LoxPsym-yECitrine-mCherry-LoxPsym	Supplemental Fig. 1	CTAGTAGCGGGTACCGTGTGAAGTTACACAGAATATATAACATCGTAGGTGTCTGGGTGAACAGTTTATTCCTGGCATCCACTAAATATAATGGAGCCCGCTTTTTAAGCTGGCATCCAGAAAAAAAAAGAATCCCAGCACCAAAATATTGTTTTCTTCACCAACCATCAGTTCATAGGTCCATTCTCTTAGCGCAACTACAGAGAACAGGGGCACAAACAGGCAAAAAACGGGCACAACCTCAATGGAGTGATGCAACCTGCCTGGAGTAgatcgggtatcgATAACTTCGTATATTATATAATATACGAAGTTATAATGATGACACAAGGCAATTGACCCACGCATGTATCTATCTCATTTTCTTACACCTTCTATTACCTTCTGCTCTCTCTGATT…
	synthesized construct 3	control 1 construct for multiplex LoxPsym usage	Fig. 3	ATTATTACAGCTATGCTGACAAATGACTCTTGTTGCATGGCTACGAACCGGGTAATACTAAGTGATTGACTCTTGCTGACCTTTTATTAAGAACTAAATGGACAATATTATGGAGCATTTCATGTATAAATTGGTGCGTAAAATCGTTGGATCTCTCTTCTAAGTACATCCTACTATAACAATCAAGAAAAACAAGAAAATCGGACAAAACAATCAAGTATGGATTCTAGAACAGTTGGTATATTAGGAGGGGGACAATTGGGACGTATGATTGTTGAGGCAGCAAACAGGCTCAACATTAAGACGGTAATACTAGATGCTGAAAATTCTCCTGCCAAACAAATAAGCAACTCCAATGACCACGTTAATGGCTCCTTTTCCAATCCTCTTGATATCGAA…
	synthesized construct 4	control 2 construct for multiplex LoxPsym usage	Fig. 3	GGCTTCCGTCATCGGAGTCGTTATCAGTTGTGCCTGGAAAAGGAAAATTTGTCAATTCAAACTCCGTTCTAAGCTCTTTGTTTTCTAATTTAGAATACTCACCTAACTCAGACATTATCGGAACATGTATATCTGTTAGATTCTGGTCGAGATATTCTTTAATGGTTTAGTGTATGTTGCGCTTACTACTTTTTGGCGTTTTTGCCTATTTCACTATTTACATATCGTGAAAATGACATTTGGTTCTAGGGATTTCTCCGCTACTAATAGCGCTCACGGCGCAATACCAGATAACTTCGTATATTATATAATATACGAAGTTATATCGTGGTGAAGACGCTGGGTTTACGTGGGAAAGGTGCTTGTGTCCCAACAGGCTAGGATATAATGCTGAAACCG…
	synthesized construct 5	test construct for multiplex LoxPsym usage	Fig. 3	ATTATTACAGCTATGCTGACAAATGACTCTTGTTGCATGGCTACGAACCGGGTAATACTAAGTGATTGACTCTTGCTGACCTTTTATTAAGAACTAAATGGACAATATTATGGAGCATTTCATGTATAAATTGGTGCGTAAAATCGTTGGATCTCTCTTCTAAGTACATCCTACTATAACAATCAAGAAAAACAAGAAAATCGGACAAAACAATCAAGTATGGATTCTAGAACAGTTGGTATATTAGGAGGGGGACAATTGGGACGTATGATTGTTGAGGCAGCAAACAGGCTCAACATTAAGACGGTAATACTAGATGCTGAAAATTCTCCTGCCAAACAAATAAGCAACTCCAATGACCACGTTAATGGCTCCTTTTCCAATCCTCTTGATATCGAA…
