# Supplementary material for: Orthogonal LoxPsym sites allow multiplexed site-specific recombination in prokaryotic and eukaryotic hosts
Source: Nat Commun. 2024 Feb 7;15:1113. doi: 10.1038/s41467-024-44996-8 (PMC10850332; doi:10.1038/s41467-024-44996-8)
Supplement: Supplementary file 6 — Source Data [file 41467_2024_44996_MOESM6_ESM.xlsx]

## Sheet: Figure 1 e
LoxPsym-NNN	Biological replicate	Recombination efficiency (%)
control_ATGcg	1	0.79
control_ATGcg	2	0.88
control_ATGcg	3	0.77
control_LoxP_INV	1	2.26
control_LoxP_INV	2	2.34
control_LoxP_INV	3	2.5
control_LoxP_DEL	1	99.3
control_LoxP_DEL	2	99.6
control_LoxP_DEL	3	99.5
TTA	1	53.2
TTA	2	26.7
TTA	3	27.4
TAC	1	77.7
TAC	2	72.9
GGC	1	43.9
GGC	2	38.6
GGC	3	48.3
CAC	1	51.4
CAC	2	63.3
CAC	3	57.8
GCC	1	58
GCC	2	100
GCC	3	37.3
ACA	1	40.1
ACA	3	36.4
AGA	1	39
AGA	2	33.9
AGA	3	32.5
TAA	1	69.8
TAA	2	46.3
TAA	3	80.4
GTC	1	43
GTC	2	45.5
GAT	1	43
GAT	2	35.4
GAT	3	32.3
GAA	1	49.8
GAA	2	38.2
GAA	3	50.6
GCA	1	60.5
GCA	2	59
GCA	3	57.8
GGG	1	50.4
GGG	2	39.8
GGG	3	46.6
GTA	1	56.8
GTA	2	95.8
GTA	3	40.4
TAG	1	70.9
TAG	2	72.2
TAG	3	67.9
TCA	1	41.3
TCA	3	38.4
TCC	1	75.1
TCC	2	93.5
TCC	3	71.4
GCG	1	79.7
GCG	2	79.3
GCG	3	78.6
TTG	1	80.6
TTC	1	73.7
TTC	2	63.8
TTC	3	49.4
GAC	1	69.5
GAC	3	65.3
GAG	1	18.6
GAG	2	12.3
GAG	3	9.35
GCT	1	35.9
GCT	3	38.4
GGA	1	35.8
GGA	2	39.2
GGA	3	36.4
GGT	1	36.1
GGT	2	39
GGT	3	38.8
GTT	1	55.7
GTT	2	75.5
GTT	3	62.5
TAT	1	86.5
TAT	2	81.5
TAT	3	100
TCG	1	60.3
TCG	2	59.8
TCG	3	57
TGA	1	59.6
TGA	2	64.8
TGA	3	52
TGC	1	68.8
TGC	2	81.3
TGC	3	65.8
TGG	1	66.1
TGG	2	81.8
TGG	3	59.3
TTT	1	45.8
TTT	2	43.1
AAT	1	72.2
AAT	2	70.6
AAT	3	70.5
ATG	1	46.1
ATG	2	49.1
ATG	3	45.7
CCG	1	76.6
CCG	2	77.6
CCG	3	73.9
GTG	1	29.8
GTG	2	27.7
GTG	3	32.9
CGG	1	82
CGG	2	81.9
CGG	3	80.5
TGT	1	47.1
TGT	2	100
TGT	3	100
TCT	1	35.7
TCT	2	49.9
TCT	3	44.2
ATT	1	43.8
ATT	3	40.5
CAG	1	80.4
CAG	2	80.2
CAG	3	79.2
CTA	1	39.5
CTA	2	34.3
CTA	3	28.6
CTT	1	41.3
CTT	2	27
CTT	3	36.1
CGT	1	48
CGT	2	49.8
CGT	3	43
CCC	1	66.3
CCC	2	65.3
CCC	3	70.1
CAT	1	79.7
CAT	2	79.3
CAT	3	78.3
ATC	1	57
ATC	2	58
ATC	3	54.5
AGT	1	46.3
AGT	2	37.5
AGT	3	42
AGG	1	49.1
AGG	2	59.4
AGG	3	60.9
CGC	1	66.4
CGC	2	76.6
CGC	3	34.7
AAC	1	46.2
AAC	3	54.1
AAG	1	47
AAG	2	50.5
AAG	3	34.9
CTG	1	53.1
CTG	2	54.7
CTG	3	51.5
CTC	1	37.1
CTC	2	39
CTC	3	38.5
CGA	1	57.4
CGA	2	54.4
CGA	3	51.5
CCT	1	54.8
CCT	2	54.7
CCT	3	44.1
CCA	1	55
CCA	2	56.4
CCA	3	50.3
CAA	1	60.2
CAA	2	62
CAA	3	57
ATA	1	45.2
ATA	2	39.6
ATA	3	44.6
AGC	1	29.7
AGC	2	37.5
AGC	3	30.7
ACT	1	52.2
ACT	2	51.2
ACT	3	50
ACG	1	49.6
ACG	2	50.5
ACG	3	46.9
ACC	1	41.7
ACC	2	41.1
ACC	3	41.3
AAA	1	52.3
AAA	2	47.5
AAA	3	42.8

## Sheet: Figure 1 f
LoxPsym-NNN	Cell count	Biological replicate	Nucleotide at position 1 of LoxPsym spacer	Nucleotide at position 2 of LoxPsym spacer	Nucleotide at position 3 of LoxPsym spacer	Recombination efficiency (%)		LoxPsym spacer position	Nucleotide	oddsratio	standard error
TTA	6899	1	T	T	A	53.2		1	A	0.657	0.0781
TTA	6321	2	T	T	A	26.7		1	C	1.049	0.1272
TTA	5838	3	T	T	A	27.4		1	G	0.772	0.091
TAC	6995	1	T	A	C	77.7		1	T	1.88	0.2295
TAC	5519	2	T	A	C	72.9		2	A	1.252	0.1496
GGC	6828	1	G	G	C	43.9		2	C	1.053	0.1236
GGC	5746	2	G	G	C	38.6		2	G	1.062	0.1292
GGC	5858	3	G	G	C	48.3		2	T	0.714	0.0868
CAC	6952	1	C	A	C	51.4		3	A	0.671	0.0817
CAC	5914	2	C	A	C	63.3		3	C	1.167	0.1406
CAC	6173	3	C	A	C	57.8		3	G	1.008	0.1197
GCC	6978	1	G	C	C	58		3	T	1.266	0.1516
GCC	6434	2	G	C	C	100
GCC	6126	3	G	C	C	37.3
ACA	7057	1	A	C	A	40.1
ACA	5830	3	A	C	A	36.4
AGA	7001	1	A	G	A	39
AGA	6759	2	A	G	A	33.9
AGA	5880	3	A	G	A	32.5
TAA	6896	1	T	A	A	69.8
TAA	5662	2	T	A	A	46.3
TAA	5950	3	T	A	A	80.4
GTC	6877	1	G	T	C	43
GTC	6078	2	G	T	C	45.5
GAT	5782	1	G	A	T	43
GAT	6065	2	G	A	T	35.4
GAT	6262	3	G	A	T	32.3
GAA	7219	1	G	A	A	49.8
GAA	5929	2	G	A	A	38.2
GAA	6593	3	G	A	A	50.6
GCA	6775	1	G	C	A	60.5
GCA	6141	2	G	C	A	59
GCA	5814	3	G	C	A	57.8
GGG	7496	1	G	G	G	50.4
GGG	5536	2	G	G	G	39.8
GGG	6325	3	G	G	G	46.6
GTA	7448	1	G	T	A	56.8
GTA	5868	2	G	T	A	95.8
GTA	6016	3	G	T	A	40.4
TAG	6263	1	T	A	G	70.9
TAG	5609	2	T	A	G	72.2
TAG	6214	3	T	A	G	67.9
TCA	7036	1	T	C	A	41.3
TCA	5730	3	T	C	A	38.4
TCC	7385	1	T	C	C	75.1
TCC	6092	2	T	C	C	93.5
TCC	5881	3	T	C	C	71.4
GCG	6897	1	G	C	G	79.7
GCG	5904	2	G	C	G	79.3
GCG	6081	3	G	C	G	78.6
TTG	6622	1	T	T	G	80.6
TTC	7609	1	T	T	C	73.7
TTC	5919	2	T	T	C	63.8
TTC	5899	3	T	T	C	49.4
GAC	7431	1	G	A	C	69.5
GAC	5697	3	G	A	C	65.3
GAG	6797	1	G	A	G	18.6
GAG	5831	2	G	A	G	12.3
GAG	5925	3	G	A	G	9.35
GCT	6841	1	G	C	T	35.9
GCT	6768	3	G	C	T	38.4
GGA	6726	1	G	G	A	35.8
GGA	6031	2	G	G	A	39.2
GGA	5457	3	G	G	A	36.4
GGT	6816	1	G	G	T	36.1
GGT	6010	2	G	G	T	39
GGT	6087	3	G	G	T	38.8
GTT	7391	1	G	T	T	55.7
GTT	6129	2	G	T	T	75.5
GTT	6785	3	G	T	T	62.5
TAT	5733	1	T	A	T	86.5
TAT	6065	2	T	A	T	81.5
TAT	6186	3	T	A	T	100
TCG	6988	1	T	C	G	60.3
TCG	6664	2	T	C	G	59.8
TCG	5704	3	T	C	G	57
TGA	6725	1	T	G	A	59.6
TGA	6030	2	T	G	A	64.8
TGA	5261	3	T	G	A	52
TGC	5834	1	T	G	C	68.8
TGC	6127	2	T	G	C	81.3
TGC	6057	3	T	G	C	65.8
TGG	6757	1	T	G	G	66.1
TGG	6029	2	T	G	G	81.8
TGG	5651	3	T	G	G	59.3
TTT	7005	1	T	T	T	45.8
TTT	5801	2	T	T	T	43.1
AAT	6519	1	A	A	T	72.2
AAT	5856	2	A	A	T	70.6
AAT	5908	3	A	A	T	70.5
ATG	6647	1	A	T	G	46.1
ATG	6263	2	A	T	G	49.1
ATG	5789	3	A	T	G	45.7
CCG	6544	1	C	C	G	76.6
CCG	5688	2	C	C	G	77.6
CCG	6096	3	C	C	G	73.9
GTG	6527	1	G	T	G	29.8
GTG	6744	2	G	T	G	27.7
GTG	6583	3	G	T	G	32.9
CGG	5873	1	C	G	G	82
CGG	5748	2	C	G	G	81.9
CGG	6183	3	C	G	G	80.5
TGT	6831	1	T	G	T	47.1
TGT	6809	2	T	G	T	100
TGT	4528	3	T	G	T	100
TCT	6935	1	T	C	T	35.7
TCT	6739	2	T	C	T	49.9
TCT	4758	3	T	C	T	44.2
ATT	6792	1	A	T	T	43.8
ATT	5836	3	A	T	T	40.5
CAG	5980	1	C	A	G	80.4
CAG	5920	2	C	A	G	80.2
CAG	6275	3	C	A	G	79.2
CTA	6994	1	C	T	A	39.5
CTA	5455	2	C	T	A	34.3
CTA	6027	3	C	T	A	28.6
CTT	6994	1	C	T	T	41.3
CTT	5760	2	C	T	T	27
CTT	6479	3	C	T	T	36.1
CGT	6718	1	C	G	T	48
CGT	5925	2	C	G	T	49.8
CGT	5862	3	C	G	T	43
CCC	5613	1	C	C	C	66.3
CCC	6492	2	C	C	C	65.3
CCC	6139	3	C	C	C	70.1
CAT	5811	1	C	A	T	79.7
CAT	5815	2	C	A	T	79.3
CAT	6296	3	C	A	T	78.3
ATC	6742	1	A	T	C	57
ATC	5813	2	A	T	C	58
ATC	5687	3	A	T	C	54.5
AGT	4180	1	A	G	T	46.3
AGT	4317	2	A	G	T	37.5
AGT	4711	3	A	G	T	42
AGG	6987	1	A	G	G	49.1
AGG	6607	2	A	G	G	59.4
AGG	6101	3	A	G	G	60.9
CGC	7173	1	C	G	C	66.4
CGC	5736	2	C	G	C	76.6
CGC	6710	3	C	G	C	34.7
AAC	6896	1	A	A	C	46.2
AAC	5922	3	A	A	C	54.1
AAG	6833	1	A	A	G	47
AAG	6496	2	A	A	G	50.5
AAG	5442	3	A	A	G	34.9
CTG	6646	1	C	T	G	53.1
CTG	6147	2	C	T	G	54.7
CTG	5775	3	C	T	G	51.5
CTC	6745	1	C	T	C	37.1
CTC	6154	2	C	T	C	39
CTC	5658	3	C	T	C	38.5
CGA	6663	1	G	C	A	57.4
CGA	5840	2	G	C	A	54.4
CGA	5705	3	G	C	A	51.5
CCT	6858	1	C	C	T	54.8
CCT	6080	2	C	C	T	54.7
CCT	6045	3	C	C	T	44.1
CCA	6790	1	C	C	A	55
CCA	5793	2	C	C	A	56.4
CCA	6080	3	C	C	A	50.3
CAA	6736	1	C	A	A	60.2
CAA	5573	2	C	A	A	62
CAA	6099	3	C	A	A	57
ATA	5067	1	A	T	A	45.2
ATA	5845	2	A	T	A	39.6
ATA	6917	3	A	T	A	44.6
AGC	6877	1	A	G	C	29.7
AGC	6046	2	A	G	C	37.5
AGC	6046	3	A	G	C	30.7
ACT	6697	1	A	C	T	52.2
ACT	6081	2	A	C	T	51.2
ACT	5775	3	A	C	T	50
ACG	6720	1	A	C	G	49.6
ACG	6163	2	A	C	G	50.5
ACG	5734	3	A	C	G	46.9
ACC	6731	1	A	C	C	41.7
ACC	6340	2	A	C	C	41.1
ACC	5639	3	A	C	C	41.3
AAA	7123	1	A	A	A	52.3
AAA	5882	2	A	A	A	47.5
AAA	6509	3	A	A	A	42.8

## Sheet: Figure 1 g
Biological replicate	Nucleotide at position 1 of LoxPsym spacer	Nucleotide at position 2 of LoxPsym spacer	Nucleotide at position 3 of LoxPsym spacer	Recombination efficiency (%)		Interacting LoxPsym spacer positions	Nucleotide at position 1	Nucleotide at position 2	Nucleotide at position 3	oddsratio	standard error
1	T	T	A	53.2		position 1 & 2	A	A	-	0.857	0.23
2	T	T	A	26.7		position 1 & 2	C	A	-	1.763	0.452
3	T	T	A	27.4		position 1 & 2	G	A	-	0.44	0.118
1	T	A	C	77.7		position 1 & 2	T	A	-	3.695	0.999
2	T	A	C	72.9		position 1 & 2	A	C	-	0.601	0.161
1	G	G	C	43.9		position 1 & 2	C	C	-	1.263	0.324
2	G	G	C	38.6		position 1 & 2	G	C	-	1.644	0.41
3	G	G	C	48.3		position 1 & 2	T	C	-	0.985	0.265
1	C	A	C	51.4		position 1 & 2	A	G	-	0.528	0.135
2	C	A	C	63.3		position 1 & 2	C	G	-	1.095	0.349
3	C	A	C	57.8		position 1 & 2	G	G	-	0.522	0.134
1	G	C	C	58		position 1 & 2	T	G	-	4.227	1.103
2	G	C	C	100		position 1 & 2	A	T	-	0.684	0.184
3	G	C	C	37.3		position 1 & 2	C	T	-	0.496	0.127
1	A	C	A	40.1		position 1 & 2	G	T	-	0.943	0.253
3	A	C	A	36.4		position 1 & 2	T	T	-	0.812	0.245
1	A	G	A	39		position 1 & 3	A	-	A	0.512	0.137
2	A	G	A	33.9		position 1 & 3	C	-	A	0.684	0.218
3	A	G	A	32.5		position 1 & 3	G	-	A	0.798	0.189
1	T	A	A	69.8		position 1 & 3	T	-	A	0.727	0.195
2	T	A	A	46.3		position 1 & 3	A	-	C	0.607	0.163
3	T	A	A	80.4		position 1 & 3	C	-	C	0.953	0.244
1	G	T	C	43		position 1 & 3	G	-	C	1.443	0.408
2	G	T	C	45.5		position 1 & 3	T	-	C	2.219	0.595
1	G	A	T	43		position 1 & 3	A	-	G	0.725	0.186
2	G	A	T	35.4		position 1 & 3	C	-	G	2.116	0.542
3	G	A	T	32.3		position 1 & 3	G	-	G	0.505	0.129
1	G	A	A	49.8		position 1 & 3	T	-	G	1.335	0.383
2	G	A	A	38.2		position 1 & 3	A	-	T	0.827	0.222
3	G	A	A	50.6		position 1 & 3	C	-	T	0.876	0.224
1	G	C	A	60.5		position 1 & 3	G	-	T	0.612	0.164
2	G	C	A	59		position 1 & 3	T	-	T	5.797	1.601
3	G	C	A	57.8		position 2 & 3	-	A	A	0.927	0.237
1	G	G	G	50.4		position 2 & 3	-	C	A	0.581	0.151
2	G	G	G	39.8		position 2 & 3	-	G	A	0.578	0.184
3	G	G	G	46.6		position 2 & 3	-	T	A	0.653	0.167
1	G	T	A	56.8		position 2 & 3	-	A	C	1.242	0.366
2	G	T	A	95.8		position 2 & 3	-	C	C	2.152	0.555
3	G	T	A	40.4		position 2 & 3	-	G	C	0.829	0.212
1	T	A	G	70.9		position 2 & 3	-	T	C	0.837	0.225
2	T	A	G	72.2		position 2 & 3	-	A	G	0.77	0.197
3	T	A	G	67.9		position 2 & 3	-	C	G	1.519	0.389
1	T	C	A	41.3		position 2 & 3	-	G	G	1.373	0.352
3	T	C	A	38.4		position 2 & 3	-	T	G	0.643	0.185
1	T	C	C	75.1		position 2 & 3	-	A	T	2.77	0.715
2	T	C	C	93.5		position 2 & 3	-	C	T	0.648	0.174
3	T	C	C	71.4		position 2 & 3	-	G	T	1.937	0.506
1	G	C	G	79.7		position 2 & 3	-	T	T	0.739	0.208
2	G	C	G	79.3
3	G	C	G	78.6
1	T	T	G	80.6
1	T	T	C	73.7
2	T	T	C	63.8
3	T	T	C	49.4
1	G	A	C	69.5
3	G	A	C	65.3
1	G	A	G	18.6
2	G	A	G	12.3
3	G	A	G	9.35
1	G	C	T	35.9
3	G	C	T	38.4
1	G	G	A	35.8
2	G	G	A	39.2
3	G	G	A	36.4
1	G	G	T	36.1
2	G	G	T	39
3	G	G	T	38.8
1	G	T	T	55.7
2	G	T	T	75.5
3	G	T	T	62.5
1	T	A	T	86.5
2	T	A	T	81.5
3	T	A	T	100
1	T	C	G	60.3
2	T	C	G	59.8
3	T	C	G	57
1	T	G	A	59.6
2	T	G	A	64.8
3	T	G	A	52
1	T	G	C	68.8
2	T	G	C	81.3
3	T	G	C	65.8
1	T	G	G	66.1
2	T	G	G	81.8
3	T	G	G	59.3
1	T	T	T	45.8
2	T	T	T	43.1
1	A	A	T	72.2
2	A	A	T	70.6
3	A	A	T	70.5
1	A	T	G	46.1
2	A	T	G	49.1
3	A	T	G	45.7
1	C	C	G	76.6
2	C	C	G	77.6
3	C	C	G	73.9
1	G	T	G	29.8
2	G	T	G	27.7
3	G	T	G	32.9
1	C	G	G	82
2	C	G	G	81.9
3	C	G	G	80.5
1	T	G	T	47.1
2	T	G	T	100
3	T	G	T	100
1	T	C	T	35.7
2	T	C	T	49.9
3	T	C	T	44.2
1	A	T	T	43.8
3	A	T	T	40.5
1	C	A	G	80.4
2	C	A	G	80.2
3	C	A	G	79.2
1	C	T	A	39.5
2	C	T	A	34.3
3	C	T	A	28.6
1	C	T	T	41.3
2	C	T	T	27
3	C	T	T	36.1
1	C	G	T	48
2	C	G	T	49.8
3	C	G	T	43
1	C	C	C	66.3
2	C	C	C	65.3
3	C	C	C	70.1
1	C	A	T	79.7
2	C	A	T	79.3
3	C	A	T	78.3
1	A	T	C	57
2	A	T	C	58
3	A	T	C	54.5
1	A	G	T	46.3
2	A	G	T	37.5
3	A	G	T	42
1	A	G	G	49.1
2	A	G	G	59.4
3	A	G	G	60.9
1	C	G	C	66.4
2	C	G	C	76.6
3	C	G	C	34.7
1	A	A	C	46.2
3	A	A	C	54.1
1	A	A	G	47
2	A	A	G	50.5
3	A	A	G	34.9
1	C	T	G	53.1
2	C	T	G	54.7
3	C	T	G	51.5
1	C	T	C	37.1
2	C	T	C	39
3	C	T	C	38.5
1	G	C	A	57.4
2	G	C	A	54.4
3	G	C	A	51.5
1	C	C	T	54.8
2	C	C	T	54.7
3	C	C	T	44.1
1	C	C	A	55
2	C	C	A	56.4
3	C	C	A	50.3
1	C	A	A	60.2
2	C	A	A	62
3	C	A	A	57
1	A	T	A	45.2
2	A	T	A	39.6
3	A	T	A	44.6
1	A	G	C	29.7
2	A	G	C	37.5
3	A	G	C	30.7
1	A	C	T	52.2
2	A	C	T	51.2
3	A	C	T	50
1	A	C	G	49.6
2	A	C	G	50.5
3	A	C	G	46.9
1	A	C	C	41.7
2	A	C	C	41.1
3	A	C	C	41.3
1	A	A	A	52.3
2	A	A	A	47.5
3	A	A	A	42.8

## Sheet: Figure 2 a
Recombination efficiencies (%) between LoxPsym-NNN sites (0 if < control)
	AAA	AAC	AAG	AAT	ACA	ACC	ACG	ACT	AGA	AGC	AGG	AGT	ATA	ATC	ATG	ATT	GAA	GAC	GAG	GAT	GCA	GCC	GCG	GCT	GGA	GGC	GGG	GGT	GTA	GTC	GTG	GTT	TAA	TAC	TAG	TAT	TCA	TCC	TCG	TCT	TGA	TGC	TGG	TGT	TTA	TTC	TTG	TTT	CAC
AAA	47.5333	22.5333	16.6667	19.4	4.55667	0	0	0	7.34	0	0	0	13.1333	0	0	0	49.6333	6.28	32.4667	12.1167	0	0	0	0	0	0	0	0	0	0	0	0	60	4.87667	0	14.8333	0	0	0	0	0	0	0	0	0	0	0	0	0
AAC	22.5333	45.95	6.25667	6.79	0	6.76	0	5.25333	0	0	0	0	0	5.7	0	0	0	85.8333	0	0	0	0	0	0	0	0	0	0	0	0	0	0	0	85.9	0	0	0	0	0	0	0	0	0	0	0	8.78	0	0	81.2
AAG	16.6667	6.25667	44.1333	8.48	0	0	4.61667	0	0	4.73333	0	0	0	0	0	0	0	0	82.9	0	0	0	0	0	0	0	0	0	0	0	0	0	0	0	85.2333	0	0	0	0	0	0	0	0	0	0	0	0	0	0
AAT	19.4	6.79	8.48	71.1	0	0	0	4.50333	0	0	0	7.29	0	0	0	7.8	7.99333	0	0	88.5667	0	0	0	0	0	0	0	0	0	0	0	0	7.85	0	0	84.4667	0	0	0	0	0	0	0	0	0	0	0	13.9	0
ACA	4.55667	0	0	0	38.25	0	0	14	0	0	0	0	0	0	0	0	0	0	0	0	79.7333	0	0	5.734	0	0	0	0	0	0	0	0	0	0	0	0	43.0333	0	0	9.44	0	0	0	0	0	0	0	0	0
ACC	0	6.76	0	0	0	41.3667	0	12.4933	0	6.1	0	0	4.14333	7.45667	0	0	0	5.34	0	0	0	38.5	0	0	0	0	0	0	0	0	0	0	0	4.35333	0	0	0	61.35	0	0	0	0	0	0	0	0	0	0	0
ACG	0	0	4.61667	0	0	0	49	11.5333	0	0	0	0	0	0	0	0	0	0	0	0	0	0	51.3333	0	0	0	0	0	0	0	0	0	0	0	0	0	0	5.55667	77.1	0	0	0	0	0	0	0	0	0	0
ACT	0	5.25333	0	4.50333	14	12.4933	11.5333	51.1333	0	0	5.3	0	0	0	0	4.15	0	0	0	0	6.54333	0	0	50.0333	0	0	0	0	0	0	0	0	0	0	0	0	0	0	0	72.6667	0	0	0	0	0	0	0	0	0
AGA	7.34	0	0	0	0	0	0	0	35.1333	0	0	19.3333	0	0	0	0	0	0	0	0	0	0	0	0	46	0	0	4.49	0	0	0	0	0	0	0	0	0	0	0	0	72.6667	0	0	8.529	0	0	0	0	0
AGC	0	0	4.73333	0	0	6.1	0	0	0	32.6333	0	4.08667	0	4.26667	0	0	0	0	0	0	0	0	0	0	0	42.8667	0	0	0	0	0	0	0	0	0	0	0	0	0	0	0	63.1	0	0	0	0	0	0	0
AGG	0	0	0	0	0	0	0	5.3	0	0	49.1333	11.1333	4.15667	50.9567	0	0	0	0	0	0	0	0	0	0	0	0	4	0	0	0	0	0	0	0	0	0	0	0	0	0	0	0	57.8333	0	0	0	0	0	0
AGT	0	0	0	7.29	0	0	0	0	19.3333	4.08667	11.1333	43.4	5.95333	0	0	6.18333	0	0	0	0	0	0	0	0	0	0	0	55.0667	0	0	0	0	0	0	0	0	0	0	0	0	6.31333	0	0	57.5667	0	0	0	0	0
ATA	13.1333	0	0	0	0	4.14333	0	0	0	0	4.15667	5.95333	43.1333	10.27	0	44.1667	0	0	0	0	0	0	0	0	0	0	0	0	92.7333	0	0	6.99333	0	0	0	0	0	0	0	0	0	0	0	0	30.3	4.26	0	0	0
ATC	0	5.7	0	0	0	7.45667	0	0	0	4.26667	50.9567	0	10.27	56.5	0	7.62333	0	0	0	0	0	0	0	0	0	0	0	0	0	50.6	0	0	0	0	0	0	0	0	0	0	0	0	0	0	0	53.1333	0	0	0
ATG	0	0	0	0	0	0	0	0	0	0	0	0	0	0	46.9667	0	0	0	0	0	0	0	0	0	0	0	0	0	0	0	57.5333	0	0	0	0	0	0	0	0	0	0	0	0	0	0	0	39.6	0	0
ATT	0	0	0	7.8	0	0	0	4.15	0	0	0	6.18333	44.1667	7.62333	0	42.15	0	0	0	0	0	0	0	0	0	0	0	0	0	0	0	47.45	0	0	0	0	0	0	0	0	0	0	0	0	0	4.66667	0	41.3	0
GAA	49.6333	0	0	7.99333	0	0	0	0	0	0	0	0	0	0	0	0	46.2	0	0	0	0	0	0	0	0	0	0	0	0	0	0	0	42.1333	0	0	0	0	0	0	0	0	0	0	0	0	0	0	0	0
GAC	6.28	85.8333	0	0	0	5.34	0	0	0	0	0	0	0	0	0	0	0	67.4	0	0	0	0	0	0	0	0	0	0	0	0	0	0	0	95.2	0	0	0	0	0	0	0	0	0	0	0	0	0	0	74.2
GAG	32.4667	0	82.9	0	0	0	0	0	0	0	0	0	0	0	0	0	0	0	13.4167	0	0	0	0	0	0	0	0	0	0	0	0	0	0	0	70.5667	0	0	0	0	0	0	0	0	0	0	0	0	5.1	0
GAT	12.1167	0	0	88.5667	0	0	0	0	0	0	0	0	0	0	0	0	0	0	0	36.9	0	0	0	0	0	0	0	0	0	0	0	0	0	0	0	77.1	0	0	0	0	0	0	0	0	0	0	0	4.05	0
GCA	0	0	0	0	79.7333	0	0	6.54333	0	0	0	0	0	0	0	0	0	0	0	0	59.1	0	0	0	0	0	0	0	0	0	0	0	0	0	0	0	75.3	0	0	0	0	0	0	0	0	0	0	0	0
GCC	0	0	0	0	0	38.5	0	0	0	0	0	0	0	0	0	0	0	0	0	0	0	65.1	0	0	0	0	0	0	0	0	0	0	0	0	0	0	0	49.3667	0	0	0	0	0	0	0	0	0	0	0
GCG	0	0	0	0	0	0	51.3333	0	0	0	0	0	0	0	0	0	0	0	0	0	0	0	79.2	0	0	0	0	0	0	0	0	0	0	0	0	0	0	0	37.3033	0	0	0	0	0	0	0	0	0	0
GCT	0	0	0	0	5.734	0	0	50.0333	0	0	0	0	0	0	0	0	0	0	0	0	0	0	0	35.35	0	0	0	0	0	0	0	0	0	0	0	0	0	0	0	34.8667	0	0	0	0	0	0	0	0	0
GGA	0	0	0	0	0	0	0	0	46	0	0	0	0	0	0	0	0	0	0	0	0	0	0	0	37.1333	0	0	0	0	0	0	0	0	0	0	0	0	0	0	0	20.065	0	0	0	0	0	0	0	0
GGC	0	0	0	0	0	0	0	0	0	42.8667	0	0	0	0	0	0	0	0	0	0	0	0	0	0	0	43.6	0	0	0	0	0	0	0	0	0	0	0	0	0	0	0	55.7667	0	0	0	0	0	0	0
GGG	0	0	0	0	0	0	0	0	0	0	38.6333	0	0	0	0	0	0	0	0	0	0	0	0	0	0	0	45.6	0	0	0	0	0	0	0	0	0	0	0	0	0	0	0	47.1333	0	0	0	0	0	0
GGT	0	0	0	0	0	0	0	0	4.49	0	0	55.0667	0	0	0	0	0	0	0	0	0	0	0	0	0	0	0	37.9667	0	0	0	0	0	0	0	0	0	0	0	0	0	0	0	35.5667	0	0	0	0	0
GTA	0	0	0	0	0	0	0	0	0	0	0	0	92.7333	0	0	0	0	0	0	0	0	0	0	0	0	0	0	0	64.3333	0	0	0	0	0	0	0	0	0	0	0	0	0	0	0	80.9	0	0	4.68	0
GTC	0	0	0	0	0	0	0	0	0	0	0	0	0	50.6	0	0	0	0	0	0	0	0	0	0	0	0	0	0	0	44.25	0	0	0	0	0	0	0	0	0	0	0	0	0	0	0	45.3	0	0	0
GTG	0	0	0	0	0	0	0	0	0	0	0	0	0	0	57.5333	0	0	0	0	0	0	0	0	0	0	0	0	0	0	0	40.3	0	0	0	0	0	0	0	0	0	0	0	0	0	0	0	45.1333	0	0
GTT	0	0	0	0	0	0	0	0	0	0	0	0	6.99333	0	0	47.45	0	0	0	0	0	0	0	0	0	0	0	0	0	0	0	64.5667	0	0	0	0	0	0	0	0	0	0	0	0	0	0	0	60.8	0
TAA	60	0	0	7.85	0	0	0	0	0	0	0	0	0	0	0	0	42.1333	0	0	0	0	0	0	0	0	0	0	0	0	0	0	0	65.5	0	0	0	0	0	0	0	0	0	0	0	0	0	0	0	0
TAC	4.87667	85.9	0	0	0	4.35333	0	0	0	0	0	0	0	0	0	0	0	95.2	0	0	0	0	0	0	0	0	0	0	0	0	0	0	0	75.3	0	0	0	0	0	0	0	0	0	0	0	0	0	0	65.9
TAG	0	0	85.2333	0	0	0	0	0	0	0	0	0	0	0	0	0	0	0	70.5667	0	0	0	0	0	0	0	0	0	0	0	0	0	0	0	70.3333	0	0	0	0	0	0	0	0	0	0	0	0	0	0
TAT	14.8333	0	0	84.4667	0	0	0	0	0	0	0	0	0	0	0	0	0	0	0	77.1	0	0	0	0	0	0	0	0	0	0	0	0	0	0	0	89.3333	0	0	0	0	0	0	0	0	0	0	0	4.49667	0
TCA	0	0	0	0	43.0333	0	0	0	0	0	0	0	0	0	0	0	0	0	0	0	75.3	0	0	0	0	0	0	0	0	0	0	0	0	0	0	0	39.85	0	0	0	0	0	0	0	0	0	0	0	0
TCC	0	0	0	0	0	61.35	5.55667	0	0	0	0	0	0	0	0	0	0	0	0	0	0	49.3667	0	0	0	0	0	0	0	0	0	0	0	0	0	0	0	80	0	0	0	0	0	0	0	0	0	0	0
TCG	0	0	0	0	0	0	77.1	0	0	0	0	0	0	0	0	0	0	0	0	0	0	0	37.3033	0	0	0	0	0	0	0	0	0	0	0	0	0	0	0	59.0333	0	0	0	0	0	0	0	0	0	0
TCT	0	0	0	0	9.44	0	0	72.6667	0	0	0	0	0	0	0	0	0	0	0	0	0	4.106	0	34.8667	0	0	0	0	0	0	0	0	0	0	0	0	0	0	0	43.2667	0	0	0	0	0	0	0	0	0
TGA	0	0	0	0	0	0	0	0	72.6667	0	0	6.31333	0	0	0	0	0	0	0	0	0	0	0	0	20.065	0	0	0	0	0	0	0	0	0	0	0	0	0	0	0	58.8	0	0	0	0	0	0	0	0
TGC	0	0	0	0	0	0	0	0	0	63.1	0	0	0	0	0	0	0	0	0	0	0	0	0	0	0	55.7667	0	0	0	0	0	0	0	0	0	0	0	0	0	0	0	71.9667	0	0	0	0	0	0	0
TGG	0	0	0	0	0	0	0	0	0	0	57.8333	0	0	0	0	0	0	0	0	0	0	0	0	0	0	0	47.1333	0	0	0	0	0	0	0	0	0	0	0	0	0	0	0	69.0667	0	0	0	0	0	0
TGT	0	0	0	0	0	0	0	0	8.529	0	0	57.5667	0	0	0	0	0	0	0	0	0	0	0	0	0	0	0	35.5667	0	0	0	0	0	0	0	0	0	0	0	0	0	0	0	82.3667	0	0	0	0	0
TTA	0	0	0	0	0	0	0	0	0	0	0	0	30.3	0	0	0	0	0	0	0	0	0	0	0	0	0	0	0	80.9	0	0	0	0	0	0	0	0	0	0	0	0	0	0	0	35.7667	0	0	4.38333	0
TTC	0	8.78	0	0	0	0	0	0	0	0	0	0	4.26	53.1333	0	4.66667	0	0	0	0	0	0	0	0	0	0	0	0	0	45.3	0	0	0	0	0	0	0	0	0	0	0	0	0	0	0	62.3	0	0	0
TTG	0	0	0	0	0	0	0	0	0	0	0	0	0	0	39.6	0	0	0	0	0	0	0	0	0	0	0	0	0	0	0	45.1333	0	0	0	0	0	0	0	0	0	0	0	0	0	0	0	80.6	0	0
TTT	0	0	0	13.9	0	0	0	0	0	0	0	0	0	0	0	41.3	0	0	5.1	4.05	0	0	0	0	0	0	0	0	4.68	0	0	60.8	0	0	0	4.49667	0	0	0	0	0	0	0	0	4.38333	0	0	44.45	0
CAC	0	81.2	0	0	0	0	0	0	0	0	0	0	0	0	0	0	0	74.2	0	0	0	0	0	0	0	0	0	0	0	0	0	0	0	65.9	0	0	0	0	0	0	0	0	0	0	0	0	0	0	57.5

## Sheet: Figure 2 c
LoxPsym downstream	LoxPsym upstream	Recombination efficiency (%)	position of mismatch	interacting nucleotides
AAA	AAC	22.5333	3	A/A
AAA	AAG	16.6667	3	A/A
AAC	AAG	6.25667	3	A/A
AAA	AAT	19.4	3	A/A
AAC	AAT	6.79	3	A/A
AAG	AAT	8.48	3	A/A
ATT	AAT	7.8	2	A/A
AAA	ACA	4.55667	2	A/A
AAC	ACC	6.76	2	A/A
AGC	ACC	6.1	2	A/A
AAG	ACG	4.61667	2	A/A
AAC	ACT	5.25333	2&3	A/A
AAT	ACT	4.50333	2	A/A
ACA	ACT	14	3	A/A
ACC	ACT	12.4933	3	A/A
ACG	ACT	11.5333	3	A/A
AAA	AGA	7.34	2	A/A
AAG	AGC	4.73333	2	A/A
ACT	AGG	5.3	2&3	A/A
AAT	AGT	7.29	2	A/A
AGA	AGT	19.3333	3	A/A
AGC	AGT	4.08667	3	A/A
AGG	AGT	11.1333	3	A/A
ATA	AGT	5.95333	2&3	A/A
ATT	AGT	6.18333	2	A/A
TGA	AGT	6.31333	1&3	A/T
AAA	ATA	13.1333	2	A/A
ACC	ATA	4.14333	2&3	A/A
AGG	ATA	4.15667	2&3	A/A
AAC	ATC	5.7	2	A/A
ACC	ATC	7.45667	2	A/A
AGC	ATC	4.26667	2	A/A
AGG	ATC	50.9567	2&3	A/A
ATA	ATC	10.27	3	A/A
ACT	ATT	4.15	2	A/A
ATA	ATT	44.1667	3	A/A
ATC	ATT	7.62333	3	A/A
AAT	GAA	7.99333	1&3	A/G
AAA	GAC	6.28	1&3	A/G
ACC	GAC	5.34	1&2	A/G
AAA	GAG	32.4667	1&3	A/G
AAA	GAT	12.1167	1&3	A/G
ACT	GCA	6.54333	1&3	A/G
TCT	GCC	4.106	1&3	G/T
ACA	GCT	5.734	1&3	A/G
AGA	GGT	4.49	1&3	A/G
ATA	GTT	6.99333	1&3	A/G
AAT	TAA	7.85	1&3	A/T
AAA	TAC	4.87667	1&3	A/T
ACC	TAC	4.35333	1&2	A/T
AAA	TAT	14.8333	1&3	A/T
ACG	TCC	5.55667	1&3	A/T
ACA	TCT	9.44	1&3	A/T
AGA	TGT	8.529	1&3	A/T
AAC	TTC	8.78	2	A/T
ATA	TTC	4.26	1&3	A/T
ATT	TTC	4.66667	1&3	A/T
AAT	TTT	13.9	1&2	A/T
GAG	TTT	5.1	1&2&3	G/T
GAT	TTT	4.05	1&2	G/T
GTA	TTT	4.68	1&3	G/T
TAT	TTT	4.49667	2	G/T
TTA	TTT	4.38333	3	G/T
AAA	AAG	49.6333	1	A/G
AAA	AAT	60	1	A/T
AAG	AAT	42.1333	1	G/T
ACA	ACG	85.8333	1	A/G
ACA	ACT	85.9	1	A/T
ACG	ACT	95.2	1	G/T
AGA	AGG	82.9	1	A/G
AGA	AGT	85.2333	1	A/T
AGG	AGT	70.5667	1	G/T
ATA	ATG	88.5667	1	A/G
ATA	ATT	84.4667	1	A/T
ATG	ATT	77.1	1	G/T
CAA	CAG	79.7333	1	A/G
CAA	CAT	43.0333	1	A/T
CAG	CAT	75.3	1	G/T
CCA	CCG	38.5	1	A/G
CCA	CCT	61.35	1	A/T
CCG	CCT	49.3667	1	G/T
CGA	CGG	51.3333	1	A/G
CGA	CGT	77.1	1	A/T
CGG	CGT	37.3033	1	G/T
CTA	CTG	50.0333	1	A/G
CTA	CTT	72.6667	1	A/T
CTG	CTT	34.8667	1	G/T
GAA	GAG	46	1	A/G
GAA	GAT	72.6667	1	A/T
GAG	GAT	20.065	1	G/T
GCA	GCG	42.8667	1	A/G
GCA	GCT	63.1	1	A/T
GCG	GCT	55.7667	1	G/T
GGA	GGG	38.6333	1	A/G
GGA	GGT	57.8333	1	A/T
GGG	GGT	47.1333	1	G/T
GTA	GTG	55.0667	1	A/G
GTA	GTT	57.5667	1	A/T
GTG	GTT	35.5667	1	G/T
TAA	TAG	92.7333	1	A/G
TAA	TAT	30.3	1	A/T
TAG	TAT	80.9	1	G/T
TCA	TCG	50.6	1	A/G
TCA	TCT	53.1333	1	A/T
TCG	TCT	45.3	1	G/T
TGA	TGG	57.5333	1	A/G
TGA	TGT	39.6	1	A/T
TGG	TGT	45.1333	1	G/T
TTA	TTG	47.45	1	A/G
TTA	TTT	41.3	1	A/T
TTG	TTT	60.8	1	G/T
AAA	AAA	47.5333	NA	NA
AAG	AAG	46.2	NA	NA
AAT	AAT	65.5	NA	NA
ACA	ACA	45.95	NA	NA
ACG	ACG	67.4	NA	NA
ACT	ACT	75.3	NA	NA
AGA	AGA	44.1333	NA	NA
AGG	AGG	13.4167	NA	NA
AGT	AGT	70.3333	NA	NA
ATA	ATA	71.1	NA	NA
ATG	ATG	36.9	NA	NA
ATT	ATT	89.3333	NA	NA
CAA	CAA	38.25	NA	NA
CAG	CAG	59.1	NA	NA
CAT	CAT	39.85	NA	NA
CCA	CCA	41.3667	NA	NA
CCG	CCG	65.1	NA	NA
CCT	CCT	80	NA	NA
CGA	CGA	49	NA	NA
CGG	CGG	79.2	NA	NA
CGT	CGT	59.0333	NA	NA
CTA	CTA	51.1333	NA	NA
CTG	CTG	35.35	NA	NA
CTT	CTT	43.2667	NA	NA
GAA	GAA	35.1333	NA	NA
GAG	GAG	37.1333	NA	NA
GAT	GAT	58.8	NA	NA
GCA	GCA	32.6333	NA	NA
GCG	GCG	43.6	NA	NA
GCT	GCT	71.9667	NA	NA
GGA	GGA	49.1333	NA	NA
GGG	GGG	45.6	NA	NA
GGT	GGT	69.0667	NA	NA
GTA	GTA	43.4	NA	NA
GTG	GTG	37.9667	NA	NA
GTT	GTT	82.3667	NA	NA
TAA	TAA	43.1333	NA	NA
TAG	TAG	64.3333	NA	NA
TAT	TAT	35.7667	NA	NA
TCA	TCA	56.5	NA	NA
TCG	TCG	44.25	NA	NA
TCT	TCT	62.3	NA	NA
TGA	TGA	46.9667	NA	NA
TGG	TGG	40.3	NA	NA
TGT	TGT	80.6	NA	NA
TTA	TTA	42.15	NA	NA
TTG	TTG	64.5667	NA	NA
TTT	TTT	44.45	NA	NA

## Sheet: Figure 2 d
Nucleotide mismatch	LoxPsym spacer position 2	LoxPsym spacer position 3
A_C	7	6
A_G	3	3
A_T	8	18
C_G	2	3
C_T	3	7
G_T	5	5

## Sheet: Figure 2 e
nucleotide	LoxPsym spacer position 1	LoxPsym spacer position 2	LoxPsym spacer position 3
A	0.738095	0.349206	0.261905
G	0.103175	0.222222	0.261905
T	0.15873	0.174603	0.111111
C	0	0.253968	0.365079

## Sheet: Figure 3 b
Uncropped scans of the images shown in Figure 3 b

## Sheet: Figure 3 c
LoxPsym-NNN	Biological replicate	Recombination efficiency (%)	Number of red clones	Number of white clones
TTA	1	25.641	10	29
TTA	2	28.8462	15	37
TTA	3	52.1739	12	11
TTA	4	19.7452	31	126
TTA	5	29.6296	8	19
TTA	6	42.623	26	35
GGC	1	6	3	47
GGC	2	6.09756	5	77
GGC	3	5.05051	5	94
GGC	4	8.07453	13	148
GGC	5	2.54777	8	306
GGC	6	3.125	3	93
GCC	1	22.8916	19	64
GCC	2	14.8936	7	40
GCC	3	24.4444	22	68
GCC	4	12.8571	9	61
GCC	5	12.3288	9	64
GCC	6	14.4737	11	65
AGA	1	3.66972	4	105
AGA	2	13.8614	14	87
AGA	3	5.43478	5	87
AGA	4	6.12245	3	46
AGA	5	14.7541	18	104
AGA	6	17.5258	17	80
TAA	1	32.5	26	54
TAA	2	29	29	71
TAA	3	20.7547	22	84
TAA	4	22.449	22	76
TAA	5	18.9655	11	47
TAA	6	15.2174	14	78
CAC	1	0.917431	1	108
CAC	2	2.12766	1	46
CAC	3	2.7027	2	72
CAC	4	0.943396	1	105
CAC	5	4.30108	4	89
CAC	6	0	0	134
GAT	1	14.5833	14	82
GAT	2	4.34783	4	88
GAT	3	10.4167	10	86
GAT	4	4.61538	3	62
GAT	5	19.7368	15	61
GAT	6	20.8791	19	72
TCA	1	67.4603	85	41
TCA	2	65.1429	114	61
TCA	3	71.6157	164	65
TCA	4	74.1935	115	40
TCA	5	58.5859	58	41
TCA	6	71.7105	109	43
GCG	1	7.46269	5	62
GCG	2	12.1212	8	58
GCG	3	0.75188	1	132
GCG	4	1.11111	1	89
GCG	5	20.202	20	79
GCG	6	7.18954	11	142
TTG	1	5.55556	5	85
TTG	2	0.925926	1	107
TTG	3	28.2258	35	89
TTG	4	30.8458	62	139
TTG	5	16.9811	18	88
TTG	6	27.907	12	31
TTC	1	33.7079	30	59
TTC	2	na	NA	NA
TTC	3	34.7518	49	92
TTC	4	41.3043	57	81
TTC	5	44.4444	48	60
TTC	6	35.1351	13	24
GAG	1	4.25532	2	45
GAG	2	1.07527	1	92
GAG	3	8.51064	4	43
GAG	4	11.1111	5	40
GAG	5	3.125	3	93
GAG	6	14.2857	21	126
GGT	1	7.69231	1	12
GGT	2	10.3448	9	78
GGT	3	20	9	36
GGT	4	8.08081	8	91
GGT	5	34.3284	23	44
GGT	6	21.1864	25	93
GTT	1	62.037	67	41
GTT	2	30.6723	73	165
GTT	3	64.9485	126	68
GTT	4	52	91	84
GTT	5	64.5503	122	67
GTT	6	48.6726	55	58
TGG	1	2.32558	2	84
TGG	2	2.1978	2	89
TGG	3	8.91089	9	92
TGG	4	9.02256	12	121
TGG	5	7.14286	13	169
TGG	6	5.91398	11	175
TCT	1	9.86842	15	137
TCT	2	5.36913	8	141
TCT	3	34.1463	28	54
TCT	4	na	NA	NA
TCT	5	34.2342	38	73
TCT	6	25	34	102
control2	1	0.699301	2	284
control2	2	0	0	284
control2	3	0.3003	1	332
control2	4	0.529101	1	188
control2	5	0.421941	1	236
control2	6	0.286533	1	348
control1	1	0.877193	1	113
control1	2	0	0	77
control1	3	0	0	333
control1	4	0.884956	1	112
control1	5	0	0	110
control1	6	1.90476	2	103

## Sheet: Figure 3 d
LoxPsym-NNN	Recombination efficiency (%) multiplex	standard deviation multiplex	Recombination efficiency (%) pairwise	standard deviation pairwise	distance to edge of the LoxPsym array (bp)
TTA	33.1098	10.944	35.7667	12.3305	0
GGC	5.14923	1.87329	43.6	3.96569	100
GCC	16.9815	4.82927	65.1	26.0849	200
AGA	10.228	5.31956	35.1333	2.79325	300
TAA	23.1478	5.89223	65.5	14.2494	400
CAC	1.83204	1.40974	57.5	4.86278	500
GAT	12.4299	6.581	36.9	4.49518	600
GAG	7.06051	4.65285	13.4167	3.85796	700
GCG	8.13974	6.66701	79.2	0.454606	700
TCT	21.7236	12.0796	43.2667	5.83457	600
TGG	5.91894	2.79408	69.0667	9.42208	500
GGT	16.9388	9.46267	37.9667	1.32246	400
TTC	37.8687	4.23188	62.3	9.97697	300
TTG	18.4069	11.6488	80.6	0	200
GTT	53.8134	12.0563	64.5667	8.21435	100
TCA	68.1181	5.19933	39.85	1.45	0

[truncated: 31 more sheets: Figure 3 e, Figure 3 f, Figure 4 c, Figure 4 f, Supplemental Fig 1 e, Supplemental Fig 2 a, Supplemental Fig 2 b, Supplemental Fig 2 c, Supplemental Fig 2 d, Supplemental Fig 2 e, Supplemental Fig 2 f, Supplemental Fig 3 a-b, Supplemental Fig 3 c, Supplemental Fig 3 d, Supplemental Fig 3 e, Supplemental Fig 4, Supplemental Fig 5 b, Supplemental Fig 5 c, Supplemental Fig 6 b, Supplemental Fig 6 c …]
